# Supplementary material for: Genome-wide screening of lectin putative genes from Sorghum bicolor L., distribution in QTLs and a probable implications of lectins in abiotic stress tolerance
Source: BMC Plant Biol. 2022 Aug 13;22:397. doi: 10.1186/s12870-022-03792-6 (PMC9375933; doi:10.1186/s12870-022-03792-6)
Supplement: Supplementary file 2 — Additional file 2: [file 12870_2022_3792_MOESM2_ESM.xlsx]

## Sheet: Grain Sorghum V3.1
Table S1: Characterization of putatice lectin homologs from grain sorghum V3.1:
Phytozome v13			InterPro 5.0	Phytozome v13		ExPASY-pI/Mw		SignalP 5.0	TMHMM 2.0	NetNGlyc 1.0, NetOGlyc 4.0		Outcyte 2.0	Wolf PSORT Subcellular Localization										InterproScan5/DOG2.1
Lectin family	Transcript ID	Ch. Location	Length	Exon	Intron	pI	MW (KDa)	Signal peptide	Transmembrane	N-glycan	O-glycan	Targeting	Extracellular	Plasmamembrane	Nuclear	Cytoplasmic	ER	Chloroplast	Vacules	Mitochondrial	Golgi	Peroxisomal	Domain architecture
Ricin-B	Sobic.005G182701.1	Chr05	341	2	1	4.68	36.5169	other	0	Yes	Positive	UPS	-	-	3	3	-	6	-	1	-	-
	Sobic.002G087500.1	Chr02	623	1	0	6.13	65.3432	SP	0	Yes	Positive	SP	7	-	-	1	-	5	-	1	-	-
CRA	Sobic.005G110600.1	Chr05	446	2	1	4.73	48.2719	SP	0	Yes	Positive	SP	1	-	1	-	-	7	4	-	1	-
	Sobic.006G044200.1	Chr06	467	2	1	7.15	48.8646	SP	0	Yes	Positive	SP	4	-	1	-	-	4	3	1	1	-
LysM	Sobic.010G079100.1	Chr10	407	5	4	4.7	40.6743	Sp	0	Yes	Positive	SP	-	6.5	-	-	3	-	1	-	3.5	-
	Sobic.003G183850.1	Chr03	219	1	0	4.83	22.9042	SP	1	Yes	Positive	SP	3	-	-	-	-	5	5	1	-	-
	Sobic.009G019100.1	Chr09	721	5	4	6.38	78.6124	SP	2	Yes	Positive	SP	2	-	-	-	-	6	3	2	1	-
	Sobic.004G311600.1	Chr04	429	5	4	4.82	43.2945	SP	1	Yes	Positive	TM	-	7	-	-	3	-	1	-	3	-
	Sobic.004G281300.1	Chr04	658	2	1	6.1	71.056	SP	3	Yes	Positive	SP	-	7	-	-	5	1	-	-	1	-
	Sobic.001G515500.1	Chr01	350	5	4	5.19	37.0905	SP	1	Yes	Positive	SP	-	3.5	-	-	3	2	1	-	4.5	-
	Sobic.002G286700.1	Chr02	373	4	3	8.37	38.7515	SP	0	Yes	Positive	SP	3	-	1	-	-	7	2	1	-	-
	Sobic.002G222500.1	Chr02	409	5	4	4.57	41.132	SP	1	Yes	Positive	SP	7	-	1	-	-	3	3	-	-	-
EUL	Sobic.003G105700.1	Chr03	291	4	3	6.2	32.03	other	0	No	Positive	UPS	-	2	1	6	-	-	-	2	-	3
	Sobic.005G073000.1	Chr05	220	3	2	5.86	24.0919	SP	0	Yes	Negative	SP	7	-	1	-	-	1	4	-	1	-
	Sobic.001G385900.1	Chr01	351	2	1	6.27	39.3438	other	0	No	Negative	Intracellular	-	-	2	8	-	3	-	1	-	-
	Sobic.001G386500.1	Chr01	177	4	3	6.51	19.3287	other	0	No	Negative	Intracellular	-	-	-	8	-	6	-	-	-	-
	Sobic.001G305000.1	Chr01	330	3	2	4.98	36.9267	other	0	Yes	Negative	UPS	-	-	1	10	-	-	-	-	1	-
	Sobic.002G421300.2	Chr02	196	1	0	7.68	22.2321	other	0	No	Negative	UPS	1	-	-	3	-	4	-	-	-	5
	Sobic.002G420800.1	Chr02	434	5	4	6.59	47.8715	other	0	Yes	Positive	Intracellular	-	-	3	7	-		-	1	-	-
	Sobic.002G420900.2	Chr02	337	2	1	6.67	37.9175	other	0	Yes	Positive	UPS	1	-	-	4	-	5	-	-	-	4
Hevein	Sobic.010G273600.1	Chr10	327	1	0	5.36	33.8227	SP	0	No	Positive	SP	7	-	-	-	-	2	4	-	1	-
	Sobic.003G137600.1	Chr03	279	1	0	7.55	31.5876	SP	1	Yes	Positive	SP	2	-	1	-	-	11	-	-	-	-
	Sobic.K029900.1	super_3219	327	1	0	5.36	33.8227	SP	0	No	Positive	Sp	7	-	-	-	-	2	4	-	1	-
	Sobic.009G130100.1	Chr09	356	1	0	8.18	37.5833	SP	0	No	Positive	SP	2	1	2	1	-	5	-	2	1	-
	Sobic.009G012100.1	Chr09	321	2	1	4.98	33.5705	SP	0	No	Positive	SP	9	-	-	-	-	2	2	-	1	-
	Sobic.004G208700.1	Chr04	270	2	1	4.59	28.4335	SP	0	Yes	Positive	SP	13	-	-	-	-		-	-	1	-
	Sobic.006G132500.1	Chr06	279	2	1	5.05	28.98	SP	1	No	Positive	SP	8	-	-	-	-	2	3	-	1	-
	Sobic.006G132400.1	Chr06	273	2	1	8.81	28.555	SP	1	No	Positive	SP	8	1.5	-	1	1.5	1	-	1	-	-
	Sobic.006G132200.1	Chr06	271	2	1	8.54	28.7683	SP	1	No	Negative	SP	3	-	-	-	-	9	2	-	-	-
	Sobic.006G132700.1	Chr06	272	2	1	6.49	28.77	SP	0	Yes	Positive	SP	2	-	-	-	-	11	1	-	-	-
	Sobic.006G132300.1	Chr06	266	2	1	8.56	28.2837	SP	0	Yes	Positive	SP	9	1.5	-	1.5	-	1	-	-	-	-
Nictaba	Sobic.003G062500.1	Chr03	264	3	2	6.4	28.7183	other	0	No	Positive	UPS	-	-	4	4	-	4	-	2	-	-
	Sobic.005G118800.1	Chr05	1662	4	3	6.38	179.51	other	0	Yes	Positive	Intracellular	-	2	7	2	-	1	1	-	1	-
	Sobic.005G119100.1	Chr05	270	3	2	5.32	30.2842	other	0	No	Positive	Intracellular	-	1	10	-	-	2	-	-	-	-
	Sobic.004G340800.2	Chr04	285	3	2	5.85	31.8012	other	0	No	Positive	Intracellular	-	1	4	4	-	5	-	-	-	-
	Sobic.004G341000.2	Chr04	561	4	3	9.92	63.2391	other	0	Yes	Positive	Intracellular	-	-	6	-	-	1	-	5	-	-
	Sobic.004G340632.1	Chr04	304	3	2	9.64	33.9812	other	0	Yes	Positive	Intracellular	-	-	4.5	5.5	-	2	-	-	-	-
	Sobic.004G341100.2	Chr04	257	4	3	6.64	28.2264	other	0	No	Positive	Intracellular	-	1	-	3	-	4	-	4	-	2
	Sobic.004G340500.1	Chr04	338	3	2	5.44	35.8756	other	0	No	Positive	UPS	-	1	9	3	-	-	-	-	-	-
	Sobic.004G340566.1	Chr04	305	3	2	9.22	33.9674	other	0	Yes	Negative	Intracellular	-	-	2	8	-	2	-	-	-	-
	Sobic.004G283700.1	Chr04	301	3	2	5.94	33.559	other	0	No	Positive	UPS	-	-	5	5	-	1	-	-	-	-
	Sobic.004G340900.1	Chr04	278	3	2	6.01	31.0926	other	0	Yes	Negative	Intracellular	-	-	1	9	-	2	-	2	-	-
	Sobic.004G340700.1	Chr04	279	3	2	5.25	30.6658	other	0	No	Positive	Intracellular	-	2	3	3	-	5	-	1	-	-
	Sobic.001G375400.2	Chr01	373	5	4	8.89	40.4108	other	0	No	Positive	Transmembrane	-	-	-	1	-	9	1	3	-	-
	Sobic.001G532000.1	Chr01	294	3	2	8.07	32.4921	other	0	No	Positive	UPS	-	-	1	7	-	5	-	-	-	-
	Sobic.001G321500.1	Chr01	301	3	2	8.94	33.7557	other	0	Yes	Negative	UPS	-	1	8	3	-		-	-	-	-
	Sobic.006G184300.1	Chr06	313	3	2	5.39	34.6751	other	0	No	Positive	UPS	1	-	1	6	-	6	-	-	-	-
	Sobic.002G270200.1	Chr02	299	3	2	9.24	33.4051	other	0	No	Positive	Intracellular	-	1	2	9	-	1	-	1	-	-
JRL	Sobic.003G272800.1	Chr03	208	2	1	9.35	22.5492	other	0	No	Positive	Intracellular	-	-	-	14	-		-		-	-
	Sobic.003G314000.2	Chr03	238	3	2	8.96	26.0532	other	0	Yes	Positive	UPS	3	-	3	1	-	-	-	-	-	-
	Sobic.003G313900.1	Chr03	590	6	5	8.55	64.3073	other	0	Yes	Positive	Intracellular	-	-	4	3	-	1	-	-	-	1
	Sobic.009G190700.3	Chr09	594	6	5	7.77	64.7371	other	0	Yes	Positive	Intracellular	-	-	6	1	-	3	1	-	-	2
	Sobic.009G039400.1	Chr09	120	1	0	7.02	12.5941	other	0	No	Negative	UPS	-	-	-	14	-		-	-	-	-
	Sobic.009G215100.1	Chr09	270	2	1	9.1	22.6076	other	0	No	Negative	UPS	-	-	5	6	-	1	-	2	-	-
	Sobic.009G021600.1	Chr09	304	4	3	6.76	32.5217	other	0	No	Positive	Intracellular	1	-	-	6	-	6	-	1	-	-
	Sobic.005G017700.2	Chr05	247	3	2	9.58	26.1689	SP	1	No	Positive	Transmembrane	5	-	-	-	-	5	3	1	-	-
	Sobic.005G017566.1	Chr05	374	4	3	9.94	39.8163	other	1	Yes	Positive	Transmembrane	3	-	1.5	1.5	-	3	5	-	-	-
	Sobic.005G182500.2	Chr05	627	9	8	6.75	69.7828	other	0	Yes	Positive	Intracellular	-	-	9	4	-	-	-	-	-	-
	Sobic.005G119400.3	Chr05	1078	4	3	6.2	121.425	other	0	Yes	Positive	Intracellular	-	1	4	4	-	2	-	1	-	1
	Sobic.005G183600.1	Chr05	281	4	3	7.86	29.6504	other	0	Yes	Negative	UPS	-	-	1	6	-	6	-	1	-	-
	Sobic.001G344700.1	Chr01	150	1	0	5.64	16.0011	other	0	Yes	Negative	Intracellular	-	-	-	13	-	1	-	-	-	-
	Sobic.001G344900.1	Chr01	200	2	1	4.89	21.5167	other	0	No	Negative	UPS	2	-	4	1	-	7	-	-	-	-
	Sobic.001G344800.1	Chr01	260	2	1	5.8	27.8112	other	0	Yes	Positive	Intracellular	-	-	2	6	-	5	-	1	-	-
	Sobic.002G093700.1	Chr02	305	4	3	9.04	32.574	other	0	Yes	Negative	UPS	2	-	-	9	-	2	-	1	-	-
	Sobic.002G093600.1	Chr02	312	4	3	5.3	33.4488	other	0	Yes	Negative	UPS	3	-	-	10	-	-	-	1	-	-
	Sobic.002G093800.2	Chr02	349	6	5	5.02	37.2451	other	0	No	Positive	UPS	1	-	-	10	-	-	-	2	-	-
Legume	Sobic.010G127200.1	Chr10	668	1	0	5.96	74.2047	SP	1	Yes	Negative	SP	-	5	-	-	6	-	2	-	1	-
	Sobic.010G182800.1	Chr10	707	4	3	5.48	77.0323	SP	2	Yes	Positive	SP	1	9	2	-	1	-	1	-	-	-
	Sobic.010G119300.1	Chr10	703	1	0	6.81	74.4948	SP	3	Yes	Positive	Sp	-	10	-	-	4	-		-	-	-
	Sobic.010G124700.1	Chr10	688	2	1	6.48	74.7391	SP	2	Yes	Positive	Sp	-	11	-	-	1	-	1	1	-	-
	Sobic.010G126800.2	Chr10	567	3	2	6.61	63.003	other	1	Yes	Positive	UPS	-	1	3	2	1	2	3	-	2	-
	Sobic.010G127300.1	Chr10	672	1	0	7.95	74.6699	SP	1	Yes	Positive	SP	-	1	3	4	4	-	1	1	-	-
	Sobic.010G124800.1	Chr10	635	2	1	6.42	69.076	SP	1	Yes	Positive	SP	-	11.5	-	6.5	2	-	-	-	-	-
	Sobic.010G126900.2	Chr10	587	1	0	6.23	65.3177	SP	1	Yes	Positive	SP	-	10	-	-	3	-	-	-	1	-
	Sobic.010G245100.1	Chr10	729	3	2	5.24	78.9965	SP	3	Yes	Positive	SP	1	11	1	-	1	-	-	-	-	-
	Sobic.003G265300.1	Chr03	669	2	1	6.15	71.815	SP	1	Yes	Positive	SP	7	-	-	1	3	1	1	1	-	-
	Sobic.003G316400.1	Chr03	680	1	0	5.65	73.6551	SP	2	Yes	Positive	SP	6	-	-	-	3	1	1	1	2	-
	Sobic.009G236200.2	Chr09	577	1	0	6.02	64.1834	other	1	yes	Positive	Intracellular	-	2.5	2	3	3.5	-	-	1	2	-
	Sobic.009G236300.1	Chr09	630	2	1	6.31	69.7788	SP	1	Yes	Positive	SP	-	11	-	-	3	-	-	-	-	-
	Sobic.005G181200.1	Chr05	719	2	1	5.36	77.872	SP	1	Yes	Positive	SP	-	-	1	-		4	6	-	3	-
	Sobic.008G139600.1	Chr08	693	1	0	8.77	74.4925	SP	2	Yes	Positive	SP	-	11	-	-	2		1	-	-	-
	Sobic.008G007200.1	Chr08	636	1	0	6.35	70.4006	other	1	Yes	Positive	UPS	-	1	2.5	2	1	5	1	1	-	-
	Sobic.008G013800.1	Chr08	743	1	0	5.92	79.9327	SP	2	Yes	Positive	SP	-	10	-	-	1	1	2	-	-	-
	Sobic.008G067500.1	Chr08	739	2	1	5.73	79.85	other	2	Yes	Positive	SP	-	10	-	-	3	-	-	-	-	1
	Sobic.004G132400.1	Chr04	707	2	1	6.03	76.5769	SP	3	Yes	Positive	SP	-	-	1	3	6	-	2	1	-	1
	Sobic.004G304700.1	Chr04	654	2	1	8.17	71.9316	other	1	Yes	Positive	SP	-	3	2.5	1	1	4	1	1	-	-
	Sobic.004G262500.1	Chr04	755	2	1	5.92	81.4878	SP	2	Yes	Positive	SP	1	-	1	-		5	6	1	-	-
	Sobic.004G118800.1	Chr04	679	1	0	9.31	72.8995	SP	2	Yes	Positive	SP	1	5	-	-	2	3	3	-	-	-
	Sobic.007G206800.1	Chr07	793	2	1	6.34	86.4641	other	3	Yes	Positive	Sp	1	4	-	-	2	2	4	1	-	-
	Sobic.007G038100.1	Chr07	663	1	0	8.48	73.8053	SP	1	Yes	Positive	SP	3	1	-	1	2	1	3	1	2	-
	Sobic.007G038200.1	Chr07	668	2	1	6.22	74.3281	SP	3	Yes	Positive	SP	-	10	1	-	2	-	1	-	-	-
	Sobic.007G206700.1	Chr07	738	2	1	6.56	78.4506	SP	1	Yes	Positive	SP	-	7	-	-	1	4	-	1	-	1
	Sobic.001G074900.1	Chr01	679	1	0	5.96	73.3866	SP	1	Yes	Positive	SP	-	12	-	-		-	2	-	-	-
	Sobic.001G032400.1	Chr01	721	1	0	6.36	77.3735	other	1	Yes	Positive	Transmembrane	-	6	-	-	3	3	-	1	-	1
	Sobic.001G073800.1	Chr01	759	2	1	5.6	81.1838	other	2	Yes	Positive	Transmembrane	-	12	-	-		-	2	-	-	-
	Sobic.001G236900.1	Chr01	679	1	0	6.73	73.2139	SP	3	Yes	Positive	SP	-	11	-	-	1	1	1	-	-	-
	Sobic.001G315600.1	Chr01	678	1	0	6.72	72.9514	SP	1	Yes	Positive	SP	-	12	-	-	2	-		-	-	-
	Sobic.001G075000.1	Chr01	683	1	0	6.08	74.4622	SP	2	Yes	Positive	Transmembrane	-	11	-	-	1	-	2	-	-	-
	Sobic.001G237000.1	Chr01	702	1	0	5.97	75.7662	SP	4	Yes	Positive	SP	-	12	-	-	1	-	1	-	-	-
	Sobic.001G032300.1	Chr01	692	1	0	6.12	73.4588	SP	1	Yes	Positive	SP	1	11	-	-	1	-	-	-	-	1
	Sobic.001G237100.1	Chr01	687	1	0	6.15	74.4235	SP	3	Yes	Positive	SP	3	-	-	2	3	1	4	-	-	1
	Sobic.001G074800.1	Chr01	644	1	0	6.12	69.5936	SP	1	Yes	Positive	SP	-	1	-	3	2	7	-	1	-	-
	Sobic.001G431600.1	Chr01	1329	1	0	6.01	146.163	SP	2	Yes	Positive	SP	-	10	-	2	2	-	-	-	-	-
	Sobic.001G310800.1	Chr01	677	1	0	8.08	73.6955	other	1	Yes	Positive	Transmembrane	-	11	-	-	2	-	1	-	-	-
	Sobic.006G158200.1	Chr06	675	1	0	7.32	73.8196	SP	1	Yes	Positive	SP	-	12.5	-	7	1	-	-	-	-	-
	Sobic.006G192900.1	Chr06	708	1	0	8.27	77.5924	SP	2	Yes	Positive	Transmembrane	-	8	-	-	4	-	-	1	-	1
	Sobic.006G158266.1	Chr06	691	1	0	6.56	75.2213	SP	1	Yes	Positive	SP	-	11	-	-	2	-	1	-	-	-
	Sobic.002G345100.1	Chr02	687	1	0	6.54	76.7862	Sp	2	Yes	Positive	SP	2	-	-	2	-	1	8	1	-	-
	Sobic.002G025000.1	Chr02	698	1	0	5.47	75.8806	SP	0	Yes	Positive	SP	-	11	-	-	2	-	1	-	-	-
	Sobic.002G350901.1	Chr02	682	1	0	6.37	74.5442	SP	1	Yes	Positive	SP	3	-	1	-	3	2	2	3	-	-
	Sobic.002G024200.1	Chr02	685	1	0	6.19	74.8745	SP	1	Yes	Positive	SP	4	-	1	1	2	1	4	-	1	-
	Sobic.002G107900.1	Chr02	671	1	0	6.18	74.2636	SP	2	Yes	Positive	SP	-	12	-	-	1	-	1	-	-	-
	Sobic.002G107800.2	Chr02	573	2	1	6.87	63.3396	SP	2	Yes	Positive	SP	-	10	-	-	1	-	3	-	-	-
	Sobic.002G024000.1	Chr02	717	1	0	6.11	77.4487	SP	3	Yes	Positive	SP	-	10	-	-	3	-	-	-	-	1
	Sobic.002G025100.1	Chr02	656	1	0	6.18	73.5551	other	1	Yes	Positive	Intracellular	-	1	1	4	5	1	1	1	-	-
	Sobic.002G025700.1	Chr02	672	1	0	6.32	75.048	SP	1	Yes	Positive	SP	4	1	1	1	1	1	4	1	-	-
	Sobic.002G024100.1	Chr02	696	1	0	5.45	76.0056	SP	1	Yes	Positive	SP	-	6	-	1	3	-	3	1	-	-
	Sobic.009G026800.2	Chr09	684	1	0	5.92	80.4683	SP	2	Yes	Positive	SP	-	-	1	-	-	13	-	-	-	-
	Sobic.002G350800.1	Chr02	787	1	0	6.21	74.6512	SP	1	Yes	Positive	SP	-	13	-	-	1	-	-	-	-	-

## Sheet: Sweet Sorghum V2.1
Table S2: Characterization of putatice lectin homologs from sweet sorghum V2.1:
Phytozome v13			InterPro 5.0	ExPASY-pI/Mw		SignalP 5.0	TMHMM 2.0	NetNGlyc 1.0, NetOGlyc 4.0		Outcyte 2.0	Wolf PSORT Subcellular Localization										InterproScan5/DOG2.1
Lectin family	Transcript ID	Ch. Location	Length	pI	MW (KDa)	Signal peptide	Transmembrane	N-glycan	O-glycan	Targeting	Extracellular	Plasmamembrane	Nuclear	Cytoplasmic	ER	Chloroplast	Vacules	Mitochondrial	Golgi	Peroxisomal	Domain architecture
LysM	SbRio.07G200200.1	chromosome_7	605	5.59	65.4	SP	1	Yes	Positive	SP	1	8	-	-	4	1	-	-	-	-
	SbRio.02G233000.1	chromosome_2	409	4.57	41.3	SP	1	Yes	Positive	SP	7	-	1	-	-	3	3	-	-	-
Ricin-B	SbRio.05G198800.1	chromosome_5	316	4.74	33.5	Other	0	Yes	Positive	UPS	-	-	2	6	-	5	-	1	-	-
	SbRio.02G090700.1	chromosome_2	623	6.13	65.3	SP	0	Yes	Positive	SP	7	-	-	1	-	5	-	1	-	-
CRA	SbRio.05G122100.1	chromosome_5	446	4.73	48.2	SP	0	No	Positive	SP	1	-	1		-	7	4	-	1	-
	SbRio.06G048400.1	chromosome_6	467	7.15	48.8	SP	0	Yes	Positive	SP	4	-	1		-	4	3	1	1	-
EUL	SbRio.05G073400.1	chromosome_5	220	5.86	24.1	SP	0	Yes	Negative	SP	7	-	1		-	1	4	-	1	-
	SbRio.02G440900.1	chromosome_2	424	6.57	46.9	Other	0	Yes	Negative	Intracellular	-	-	2	10	-	-	-	1	-	-
	SbRio.02G441400.1	chromosome_2	196	7.68	22.2	Other	0	No	Negative	UPS	1	-	-	3	-	4	-	-	-	5
	SbRio.02G441000.1	chromosome_2	337	6.67	37.9	Other	0	No	Positive	UPS	1	-	-	4	-	5	-	-	-	4
	SbRio.03G109900.1	chromosome_3	284	6.06	31.3	Other	0	No	Positive	UPS	-	2	1	6	-	-	-	2	-	3
	SbRio.01G291300.1	chromosome_1	330	5.16	36.9	Other	0	No	Negative	UPS	-	-	1	10.5	6	-	-	-	1	-
	SbRio.01G326300.1	chromosome_1	328	5.16	36.5	Other	0	No	Negative	UPS	-	-	-	10.5	6.3	-	1.3	-	1	-
	SbRio.01G411000.1	chromosome_1	160	6.18	17.2	Other	0	No	Negative	Intracellular	-	2	-	8	-	2	-	2	-	-
	SbRio.09G015800.1	chromosome_9	191	9.08	20.3	SP	0	No	Positive	SP	-	-	-	-	-	13	-	1	-	-
Hevein	SbRio.09G136700.1	chromosome_2	338	5.64	30.1	SP	0	No	Positive	SP	7	1.5	1.5	1.5	-	2	-	-	1	-
	SbRio.03G164800.1	chromosome_3	279	5.36	33.8	SP	1	No	Positive	SP	8	-	-	1	-	5	-	-	-	-
	SbRio.10G351400.1	chromosome_10	327	7.37	35.6	SP	0	No	Positive	SP	7	-	-	-	-	2	4	-	1	-
	SbRio.09G012100.1	chromosome_9	321	4.98	33.5	SP	0	No	Positive	SP	9	-	-	-	-	-	2	-	1	-
	SbRio.06G146700.1	chromosome_6	272	6.49	28.8	SP	0	Yes	Positive	SP	2	-	-	-	-	11	1	-	-	-
	SbRio.06G146400.1	chromosome_6	273	8.81	28.5	SP	1	No	Positive	SP	8	2	-	1	1.5	1	-	1	-	-
	SbRio.06G146500.1	chromosome_6	279	5.05	28.9	SP	1	No	Positive	SP	8	-	-	-	-	2	3	1	-	-
	SbRio.06G146200.1	chromosome_6	271	8.54	28.7	SP	1	No	Negative	SP	3	-	-	-	-	9	2	-	-	-
	SbRio.06G146300.1	chromosome_6	266	4.59	28.4	SP	0	No	Positive	SP	13	-	-	-	-	-	-	-	1	-
	SbRio.04G222500.1	chromosome_4	270	8.56	28.3	SP	0	Yes	Positive	SP	9	1.5	1.5	1.5	1.5	1	-	-	-	-
Nictaba	SbRio.05G132200.1	chromosome_5	270	5.32	30.3	Other	0	No	Positive	Intracellular	-	1	-	-	-	2	10	-	-	-
	SbRio.05G131600.1	chromosome_5	132	4.44	14.7	Other	0	Yes	Negative	UPS	-	3	1	4	1	4	1	-	-	-
	SbRio.02G284000.1	chromosome_2	299	9.24	33.4	Other	0	No	Positive	Intracellular	-	1	2	9	-	1	-	1	-	-
	SbRio.03G066200.1	chromosome_3	263	6.67	28.6	Other	0	No	Positive	UPS	-	-	4	4	-	4	-	2	-	-
	SbRio.01G345000.1	chromosome_1	301	8.94	33.7	Other	0	No	Negative	UPS	-	1	8	3	-	-	1	-	-	1
	SbRio.01G568200.1	chromosome_1	294	8.07	32.5	Other	0	No	Positive	UPS	-	-	1	7	-	5	-	-	-	-
	SbRio.01G399300.1	chromosome_1	386	8.95	41.9	Other	0	No	Positive	SP	-	-	-	1	-	9	1	9	-	-
	SbRio.06G201200.1	chromosome_6	313	5.39	34.7	Other	0	No	Positive	UPS	1	-	1	6	-	6	-	-	-	-
	SbRio.04G365100.1	chromosome_4	304	5.49	33.8	Other	0	No	Positive	Intracellular	-	1	2	8	-	3	-	-	-	-
	SbRio.04G364500.1	chromosome_4	311	9.2	34.6	Other	0	No	Negative	Intracellular	-	1	-	9	-	2	1	-	-	-
	SbRio.04G365000.1	chromosome_4	512	9.83	57.5	Other	0	No	Positive	Intracellular	-	-	1	-	-	9	-	3	-	-
	SbRio.04G364700.1	chromosome_4	279	5.25	30.6	Other	0	No	Positive	Intracellular	-	2	3	3	-	5	-	1	-	-
	SbRio.04G364400.1	chromosome_4	338	5.44	35.9	Other	0	No	Positive	UPS	-	-	9	3	-	-	-	1	-	-
	SbRio.04G364900.1	chromosome_4	276	5.75	30.9	Other	0	No	Negative	Intracellular	-	-	-	9	-	3	-	2	-	-
	SbRio.04G302400.1	chromosome_4	301	5.94	33.5	Other	0	No	Positive	UPS	-	-	5	5	-	1	1	-	-	-
	SbRio.04G364800.1	chromosome_4	285	5.85	31.8	Other	0	No	Positive	Intracellular	-	-	4	4	-	5	1	-	-	-
	SbRio.04G364600.1	chromosome_4	304	9.64	33.9	Other	0	No	Negative	Intracellular	-	-	5.5	6	-	2	1	-	-	-
JRL	SbRio.05G132400.1	chromosome_5	1075	6.2	121.3	Other	0	Yes	Positive	Intracellular	-	1	4	4	-	2	-	1	-	1
	SbRio.05G017300.1	chromosome_5	173	7..69	18.2	Other	0	No	Positive	Intracellular	-	1	1	6	-	1	2	3	-	-
	SbRio.05G198500.1	chromosome_5	611	6.76	66.4	Other	0	Yes	Positive	UPS	-	-	-	11	-	-	-	-	-	1
	SbRio.05G017100.1	chromosome_5	383	9.94	40.3	Other	1	No	Positive	Transmembrane	3	-	2	-	2	2	6		1
	SbRio.05G079900.1	chromosome_5	315	6.4	34	Other	0	No	Positive	UPS	-	-	1	5	-	4	-	4	-	-
	SbRio.02G096700.1	chromosome_2	305	9.04	32.5	Other	0	No	Negative	UPS	2	-	-	9	-	2	-	1	-	-
	SbRio.02G096800.1	chromosome_2	302	4.58	31.9	Other	0	No	Negative	Intracellular	1	-	-	10	-	1	-	2	-	-
	SbRio.02G096600.1	chromosome_2	312	5.3	33.4	Other	0	No	Negative	UPS	3	-	-	10	-	-	-	1	-	-
	SbRio.03G338700.1	chromosome_3	238	8.96	26	Other	0	Yes	Positive	UPS	3	-	3	1	-	-	-	-	-	-
	SbRio.03G338600.1	chromosome_3	617	8.48	67.5	Other	0	Yes	Positive	Intracellular	-	-	9	1	-	3	-	-	-	-
	SbRio.03G294700.1	chromosome_3	208	9.35	22.6	Other	0	No	Positive	Intracellular	-	-	-	14	-		-	-	-	-
	SbRio.01G368000.1	chromosome_1	200	4.89	21.5	Other	0	No	Negative	UPS	2	-	4	1	-	7	-	-	-	-
	SbRio.01G367900.1	chromosome_1	260	5.8	27.8	Other	0	No	Positive	Intracellular	-	-	2	6	-	5	-	2	-	-
	SbRio.01G367800.1	chromosome_1	150	5.64	15.9	Other	0	No	Positive	Intracellular	-	-	-	13	-	1	-	-	-	-
	SbRio.09G227100.1	chromosome_9	207	9.1	22.6	Other	0	No	Negative	UPS	-	-	5	6	-	1	-	2	-	-
	SbRio.09G022400.1	chromosome_9	304	6.76	32.5	Other	0	No	Positive	Intracellular	1	-	-	6	-	6	-	1	-	-
	SbRio.09G201500.1	chromosome_9	594	7.77	64.7	Other	0	Yes	Positive	Intracellular	-	-	6	1	-	3	1	-	-	2
	SbRio.09G097500.1	chromosome_9	164	6.39	17.6	Other	0	Yes	Positive	Intracellular	2	2	1	4	1	2	1	1	-	-
Legume	SbRio.08G015000.1	chromosome_8	743	5.92	79.9	SP	2	Yes	Positive	SP	-	10	-	-	1	1	2	-	-	-
	SbRio.08G008300.1	chromosome_8	616	6.41	68.4	Other	1	Yes	Positive	UPS	-	1	3.5	2	1	4	1	1	-	-
	SbRio.08G072000.1	chromosome_8	740	5.77	79.9	Other	2	Yes	Positive	SP	-	10	-	-	3	-	-	-	-	1
	SbRio.08G008200.1	chromosome_8	666	6.33	72.3	SP	3	Yes	Positive	SP	3	1	1	-	4	1	-	2	2	-
	SbRio.08G154400.1	chromosome_8	691	8.77	74.3	SP	1	Yes	Positive	SP	-	11	-	-	2	-	1	-	-	-
	SbRio.08G008000.1	chromosome_8	646	6.41	71	SP	2	Yes	Positive	SP	-	7	1	1	3	-	1	1	-	-
	SbRio.07G040200.1	chromosome_7	677	6.09	75.1	Other	2	Yes	Positive	Transmembrane	2	1	1	1	2	1	3	-	2	-
	SbRio.07G219800.1	chromosome_7	793	6.65	86.5	Other	1	Yes	Negative	SP	-	9	-	-	3	1	1	-	-	-
	SbRio.07G040100.1	chromosome_7	665	8.48	74.1	SP	1	Yes	Positive	SP	3	1	-	1	2	1	3	1	2	-
	SbRio.07G219700.1	chromosome_7	735	6.45	78.1	SP	1	Yes	Positive	SP	-	10	-	-	2	1	1	-	-	-
	SbRio.05G197100.1	chromosome_5	653	5.55	71.3	SP	1	Yes	Positive	SP	-	5	1	1	1	3	2	-	-	1
	SbRio.02G025800.1	chromosome_2	560	5.99	63.3	Other	1	Yes	Positive	Intracellular	1	-	1	1	1	3	5	1	1	-
	SbRio.02G113100.1	chromosome_2	560	6.68	61.8	SP	2	Yes	Positive	SP	-	10	-	-	1	-	3	-	-	-
	SbRio.02G024900.1	chromosome_2	696	5.45	75.9	SP	1	Yes	Positive	SP	-	6	-	1	3	-	3	1	-
	SbRio.02G113200.1	chromosome_2	671	6.18	74.2	SP	2	Yes	Positive	SP	-	12	-	-	1	-	1	-	-	-
	SbRio.02G025100.1	chromosome_2	614	6.19	67.4	Other	1	Yes	Negative	Intracellular	-	-	-	1.5	6	3	1	1	-	1
	SbRio.02G184100.1	chromosome_2	733	6.09	80.1	SP	2	Yes	Positive	SP	-	11	-	-	2	-	-	-	-	1
	SbRio.02G025000.1	chromosome_2	708	6.27	77.2	Other	1	Yes	Positive	SP	-	-	1.5	-	3	2		1	-	-
	SbRio.02G361700.1	chromosome_2	687	6.54	76.7	SP	2	Yes	Positive	SP	2	-	-	2	-	1	8	1	-	-
	SbRio.02G024800.1	chromosome_2	550	6.18	59.9	Other	1	Yes	Positive	Intracellular	1	2	1	3	4	1	1	1	-	-
	SbRio.02G367800.1	chromosome_2	684	6.21	74.6	SP	1	Yes	Positive	SP	-	13	-	-	1	-	-	-	-	-
	SbRio.02G367900.1	chromosome_2	682	6.37	74.5	SP	1	Yes	Positive	SP	3	-	1	-	3	2	2	3	-	-
	SbRio.03G287100.1	chromosome_3	669	6.24	71.9	SP	1	Yes	Negative	SP	7	-	-	1	3	1	1	1	-	-
	SbRio.03G341200.1	chromosome_3	680	5.65	73.6	SP	2	Yes	Positive	SP	6	-	-	-	3	1	1	1	2	-
	SbRio.01G033600.1	chromosome_1	721	6.36	77.3	Other	1	Yes	Positive	Transmembrane	-	6	-	-	3	3	-	1	-	1
	SbRio.01G077700.1	chromosome_1	650	5.85	70.1	SP	1	Yes	Positive	SP	-	1	-	3	2	7	-	1	-	-
	SbRio.01G459600.1	chromosome_1	1311	6.07	144.2	SP	2	Yes	Positive	SP	-	10	-	2	2	-	-	-	-	-
	SbRio.01G251600.1	chromosome_1	679	6.73	73.2	SP	3	Yes	Positive	SP	-	11	-	-	1	1	1	-	-	-
	SbRio.01G076800.1	chromosome_1	758	5.6	81	Other	2	Yes	Positive	Transmembrane	-	12	-	-	-	-	2	-	-	-
	SbRio.01G251800.1	chromosome_1	762	5.97	75.7	SP	4	Yes	Positive	SP	-	12	-	-	1	-	1	-	-	-
	SbRio.01G333500.1	chromosome_1	677	7.71	73.6	SP	1	Yes	Positive	Transmembrane	-	11	-	-	2	-	1	-	-	-
	SbRio.01G077900.1	chromosome_1	683	6.08	74.4	SP	2	Yes	Positive	Transmembrane	-	11	-	-	1	-	2	-	-	-
	SbRio.01G251900.1	chromosome_1	713	6.72	72.9	SP	1	Yes	Positive	SP	-	12	-	-	2	-	-	-	-	-
	SbRio.01G338500.1	chromosome_1	678	6.24	77.2	SP	1	Yes	Positive	SP	-	-	3	1	5	1	-	-	-	1
	SbRio.01G033500.1	chromosome_1	692	6.12	73.4	SP	1	Yes	Positive	SP	1	11	-	-	1	-	-	-	-	1
	SbRio.10G158400.1	chromosome_10	672	7.95	74.6	SP	1	Yes	Positive	SP	-	1	3	4	4	-	1	1	-	-
	SbRio.10G157900.1	chromosome_10	670	6.35	74.4	SP	2	Yes	Positive	SP	3	1	1	-	1	1	4	1	2	-
	SbRio.10G154900.1	chromosome_10	691	6.48	74.9	SP	2	Yes	Positive	SP	-	11	-	-	1	-	1	1	-	-
	SbRio.10G239900.1	chromosome_10	733	5.26	79.9	SP	2	Yes	Positive	SP	1	9	2	-	1	-	1	-	-	-
	SbRio.10G316800.1	chromosome_10	717	5.29	77.5	SP	1	Yes	Positive	SP	1	12	-	-	1	-	-	-	-	-
	SbRio.10G155000.1	chromosome_10	687	6.56	74.7	SP	1	Yes	Positive	SP	-	12.5	-	7	1	-	-	-	-	-
	SbRio.10G147000.1	chromosome_10	703	6.81	74.5	SP	3	Yes	Positive	SP	-	10	-	-	4	-	-	-	-	-
	SbRio.10G158300.1	chromosome_10	536	6.23	59.4	SP	1	Yes	Negative	SP	-	3	-	-	7	-	2	-	2	-
	SbRio.10G158000.1	chromosome_10	674	6.05	75	SP	1	Yes	Positive	SP	-	11	-	-	2	-	-	-	1	-
	SbRio.09G249700.1	chromosome_9	577	6.02	64.1	Other	1	Yes	Positive	Intracellular	-	2.5	2	3	3.5	-	-	1	2	-
	SbRio.09G249800.1	chromosome_9	630	6.31	69.7	SP	1	Yes	Positive	SP	-	11	-	-	3	-	-	-	-	-
	SbRio.06G173700.1	chromosome_6	684	6.84	74.5	SP	1	Yes	Positive	SP	-	11	-	-	2	-	1	-	-	-
	SbRio.06G173600.1	chromosome_6	675	7.02	73.7	SP	2	Yes	Positive	SP	3	-	1	1	5	1	1	-	2	-
	SbRio.04G141500.1	chromosome_4	709	6.1	76.8	SP	3	Yes	Positive	SP	-	-	1	3	6	-	2	1	-	1
	SbRio.04G326000.1	chromosome_4	630	8.39	69.2	SP	1	Yes	Positive	SP	-	3	2.5	-	1	4	1	1	-	-
	SbRio.04G325800.1	chromosome_4	654	8.17	71.9	SP	1	Yes	Positive	SP	-	3	2.5	-	1	4	1	1	-	-
	SbRio.04G279600.1	chromosome_4	755	6	81.5	SP	2	Yes	Positive	SP	1	-	1	-	-	5	6	1	-	-
	SbRio.04G127400.1	chromosome_4	679	9.31	72.5	SP	2	Yes	Positive	SP	1	5	-	-	2	3	3	-	-	-
