# Supplementary material for: Genome-wide screening of lectin putative genes from Sorghum bicolor L., distribution in QTLs and a probable implications of lectins in abiotic stress tolerance
Source: BMC Plant Biol. 2022 Aug 13;22:397. doi: 10.1186/s12870-022-03792-6 (PMC9375933; doi:10.1186/s12870-022-03792-6)
Supplement: Supplementary file 4 — Additional file 4: [file 12870_2022_3792_MOESM4_ESM.xlsx]

## Sheet: Lectins in QTLs
Table S1: Distribution of each putative lectin gene in QTLs under major categories
				Abiotic tolerance			Biotic resistance/tolerance			Maturity			Composition			Morphology
Lectin Family	Transcript ID	Ch	Start (Mbp)	Cold	Drought	Salinity	Fungal	Insect	Other	Duration of Vegetative stage	Photoperiod sensitivity	Days to Flowering	Panicle/Grains	Stem	Leaf	Leaf	Pancile	Root
Ricin-B	Sobic.005G182701.1	Chr05	66.5402				QTLBF-5-13					QTLDTF-5-7	QTLCoP-5-1
	Sobic.002G087500.1	Chr02	9.24901	QTLCR-2-3	QTLDR-2-4							QTLDTF-2-2						QTLMoR-2-7
CRA	Sobic.005G110600.1	Chr05	35.0034	QTLCR-5-4	QTLDR-5-3			QTLBI-5-2				QTLDTF-5-6	QTLCoP-5-1	QTLCoS-5-3	QTLCoL-5-2	QTLMoL-5-2		QTLMoR-5-4
	Sobic.006G044200.1	Chr06	30.8006	QTLCR-6-1	QTLDR-6-3							QTLDTF-6-1	QTLCoP-6-1			QTLMoL-6-2	QTLMoP-6-2	QTLMoR-6-4
LysM	Sobic.010G079100.1	Chr10	6.65735	QTLCR-10-2	QTLDR-10-2					QTLDVS-10-1	QTLPPS-10-1	QTLDTF-10-2	QTLCoP-10-1			QTLMoL-10-2	QTLMoP-10-1
	Sobic.003G183850.1	Chr03	49.0172	QTLCR-3-2	QTLDR-3-6		QTLBF-3-5		QTLBO-3-2			QTLDTF-3-6	QTLCoP-3-4			QTLMoL-3-4		QTLMoR-3-2
	Sobic.009G019100.1	Chr09	1.7299	QTLCR-9-1			QTLBF-9-1	QTLBI-9-2						QTLCoS-9-3
	Sobic.004G311600.1	Chr04	64.8351	QTLCR-4-9								QTLDTF-4-4	QTLCoP-4-3		QTLCoL-4-2
	Sobic.004G281300.1	Chr04	62.3653	QTLCR-4-9				QTLBI-4-3				QTLDTF-4-4	QTLCoP-4-3	QTLCoS-4-4		QTLMoL-4-2
	Sobic.001G515500.1	Chr01	78.2405	QTLCR-1-3			QTLBF-1-14	QTLBI-1-3	QTLBO-1-5			QTLDTF-1-5	QTLCoP-1-4	QTLCoS-1-9		QTLMoL-1-4
	Sobic.002G286700.1	Chr02	66.6422	QTLCR-2-7	QTLDR-2-6		QTLBF-2-12	QTLBI-2-4				QTLDTF-2-7	QTLCoP-2-10		QTLCoL-2-1	QTLMoL-2-7		QTLMoR-2-14
	Sobic.002G222500.1	Chr02	61.4113	QTLCR-2-7	QTLDR-2-8		QTLBF-2-12	QTLBI-2-4				QTLDTF-2-5	QTLCoP-2-7	QTLCoS-2-3			QTLMoP-2-1
EUL	Sobic.003G105700.1	Chr03	9.58035	QTLCR-3-2	QTLDR-3-4		QTLBF-3-3					QTLDTF-3-3				QTLMoL-3-3		QTLMoR-3-1
	Sobic.005G073000.1	Chr05	8.78868	QTLCR-5-4	QTLDR-5-3								QTLCoP-5-1					QTLMoR-5-4
	Sobic.001G385900.1	Chr01	67.3273	QTLCR-1-1				QTLBI-1-3				QTLDTF-1-4	QTLCoP-1-3			QTLMoL-1-2
	Sobic.001G386500.1	Chr01	67.3979	QTLCR-1-1				QTLBI-1-3				QTLDTF-1-4	QTLCoP-1-3			QTLMoL-1-2
	Sobic.001G305000.1	Chr01	58.8849	QTLCR-1-1	QTLDR-1-1	QTLSR-1-3	QTLBF-1-6	QTLBI-1-3				QTLDTF-1-4	QTLCoP-1-1		QTLCoL-1-2	QTLMoL-1-2	QTLMoP-1-3
	Sobic.002G421300.2	Chr02	76.8602
	Sobic.002G420800.1	Chr02	76.8321
	Sobic.002G420900.2	Chr02	76.8395
Hevein	Sobic.010G273600.1	Chr10	60.6749									QTLDTF-10-2
	Sobic.003G137600.1	Chr03	13.2117	QTLCR-3-2			QTLBF-3-4						QTLCoP-3-4
	Sobic.K029900.1	super_3219	3e-06
	Sobic.009G130100.1	Chr09	48.3341	QTLCR-9-2								QTLDTF-9-7	QTLCoP-9-6	QTLCoS-9-7		QTLMoL-9-9
	Sobic.009G012100.1	Chr09	1.06565	QTLCR-9-1				QTLBI-9-1				QTLDTF-9-2				QTLMoL-9-2
	Sobic.004G208700.1	Chr04	55.8533	QTLCR-4-7		QTLSR-4-2	QTLBF-4-4	QTLBI-4-2				QTLDTF-4-4	QTLCoP-4-3			QTLMoL-4-2		QTLMoR-4-7
	Sobic.006G132500.1	Chr06	49.6469	QTLCR-6-6	QTLDR-6-3	QTLSR-6-1	QTLBF-6-6	QTLBI-6-2				QTLDTF-6-1	QTLCoP-6-1	QTLCoS-6-2	QTLCoL-6-2	QTLMoL-6-4	QTLMoP-6-3	QTLMoR-6-5
	Sobic.006G132400.1	Chr06	49.6425	QTLCR-6-6	QTLDR-6-3	QTLSR-6-1	QTLBF-6-6	QTLBI-6-2				QTLDTF-6-1	QTLCoP-6-1	QTLCoS-6-2	QTLCoL-6-2	QTLMoL-6-4	QTLMoP-6-3	QTLMoR-6-5
	Sobic.006G132200.1	Chr06	49.6335	QTLCR-6-6	QTLDR-6-3	QTLSR-6-1	QTLBF-6-6	QTLBI-6-2				QTLDTF-6-1	QTLCoP-6-1	QTLCoS-6-2	QTLCoL-6-2	QTLMoL-6-4	QTLMoP-6-3	QTLMoR-6-5
	Sobic.006G132700.1	Chr06	49.6548	QTLCR-6-6	QTLDR-6-3	QTLSR-6-1	QTLBF-6-6	QTLBI-6-2				QTLDTF-6-1	QTLCoP-6-1	QTLCoS-6-2	QTLCoL-6-2	QTLMoL-6-4	QTLMoP-6-3	QTLMoR-6-5
	Sobic.006G132300.1	Chr06	49.6376	QTLCR-6-6	QTLDR-6-3	QTLSR-6-1	QTLBF-6-6	QTLBI-6-2				QTLDTF-6-1	QTLCoP-6-1	QTLCoS-6-2	QTLCoL-6-2	QTLMoL-6-4	QTLMoP-6-3	QTLMoR-6-5
Nictaba	Sobic.003G062500.1	Chr03	5.45278	QTLCR-3-2	QTLDR-3-4							QTLDTF-3-2	QTLCoP-3-2	QTLCoS-3-1				QTLMoR-3-1
	Sobic.005G118800.1	Chr05	51.8856	QTLCR-5-4	QTLDR-5-3		QTLBF-5-8	QTLBI-5-2				QTLDTF-5-6	QTLCoP-5-1	QTLCoS-5-3	QTLCoL-5-2	QTLMoL-5-2		QTLMoR-5-4
	Sobic.005G119100.1	Chr05	52.0092	QTLCR-5-4	QTLDR-5-3		QTLBF-5-8	QTLBI-5-2				QTLDTF-5-6	QTLCoP-5-1	QTLCoS-5-3	QTLCoL-5-2	QTLMoL-5-2		QTLMoR-5-4
	Sobic.004G340800.2	Chr04	67.2379		QTLDR-4-11								QTLCoP-4-3
	Sobic.004G341000.2	Chr04	67.2471		QTLDR-4-11								QTLCoP-4-3
	Sobic.004G340632.1	Chr04	67.2326		QTLDR-4-11								QTLCoP-4-3
	Sobic.004G341100.2	Chr04	67.2505		QTLDR-4-11								QTLCoP-4-3
	Sobic.004G340500.1	Chr04	67.2252		QTLDR-4-11								QTLCoP-4-3
	Sobic.004G340566.1	Chr04	67.2284		QTLDR-4-11								QTLCoP-4-3
	Sobic.004G283700.1	Chr04	62.578	QTLCR-4-9				QTLBI-4-3				QTLDTF-4-4	QTLCoP-4-3	QTLCoS-4-4		QTLMoL-4-2
	Sobic.004G340900.1	Chr04	67.2413		QTLDR-4-11								QTLCoP-4-3
	Sobic.004G340700.1	Chr04	67.2348		QTLDR-4-11								QTLCoP-4-3
	Sobic.001G375400.2	Chr01	66.3918	QTLCR-1-1	QTLDR-1-4		QTLBF-1-9	QTLBI-1-3				QTLDTF-1-4	QTLCoP-1-3	QTLCoS-1-8
	Sobic.001G532000.1	Chr01	79.5202	QTLCR-1-1				QTLBI-1-3				QTLDTF-1-4	QTLCoP-1-4			QTLMoL-1-4	QTLMoP-1-7	QTLMoR-1-6
	Sobic.001G321500.1	Chr01	60.9042	QTLCR-1-1		QTLSR-1-3		QTLBI-1-3				QTLDTF-1-4				QTLMoL-1-2
	Sobic.006G184300.1	Chr06	53.9352				QTLBF-6-8					QTLDTF-6-2	QTLCoP-6-2			QTLMoL-6-4
	Sobic.002G270200.1	Chr02	65.3943	QTLCR-2-7			QTLBF-2-12	QTLBI-2-4				QTLDTF-2-7	QTLCoP-2-9	QTLCoS-2-4		QTLMoL-2-7		QTLMoR-2-13
JRL	Sobic.003G272800.1	Chr03	60.8894	QTLCR-3-2	QTLDR-3-9		QTLBF-3-7	QTLBI-3-2				QTLDTF-3-7	QTLCoP-3-6	QTLCoS-3-5		QTLMoL-3-6
	Sobic.003G314000.2	Chr03	64.2281	QTLCR-3-2	QTLDR-3-9		QTLBF-3-9	QTLBI-3-2				QTLDTF-3-7	QTLCoP-3-6		QTLCoL-3-4	QTLMoL-3-6	QTLMoP-3-2
	Sobic.003G313900.1	Chr03	64.2227	QTLCR-3-2	QTLDR-3-9		QTLBF-3-9	QTLBI-3-2				QTLDTF-3-7	QTLCoP-3-6		QTLCoL-3-4	QTLMoL-3-6	QTLMoP-3-2
	Sobic.009G190700.3	Chr09	54.2729	QTLCR-9-2		QTLSR-9-2		QTLBI-9-4				QTLDTF-9-7	QTLCoP-9-6					QTLMoR-9-4
	Sobic.009G039400.1	Chr09	3.70531	QTLCR-9-2			QTLBF-9-4	QTLBI-9-3					QTLCoP-9-2
	Sobic.009G215100.1	Chr09	55.9939	QTLCR-9-2	QTLDR-9-3	QTLSR-9-2	QTLBF-9-9	QTLBI-9-4				QTLDTF-9-7
	Sobic.009G021600.1	Chr09	1.91815	QTLCR-9-1			QTLBF-9-2					QTLDTF-9-4	QTLCoP-9-2	QTLCoS-9-3
	Sobic.005G017700.2	Chr05	1.5948	QTLCR-5-2	QTLDR-5-1								QTLCoP-5-1			QTLMoL-5-1
	Sobic.005G017566.1	Chr05	1.58621	QTLCR-5-2	QTLDR-5-1								QTLCoP-5-1			QTLMoL-5-1
	Sobic.005G182500.2	Chr05	66.5064				QTLBF-5-8					QTLDTF-5-7	QTLCoP-5-1
	Sobic.005G119400.3	Chr05	52.0251	QTLCR-5-4	QTLDR-5-3		QTLBF-5-8	QTLBI-5-2				QTLDTF-5-6	QTLCoP-5-1	QTLCoS-5-3	QTLCoL-5-2	QTLMoL-5-2		QTLMoR-5-4
	Sobic.005G183600.1	Chr05	66.8106				QTLBF-5-8					QTLDTF-5-7	QTLCoP-5-1
	Sobic.001G344700.1	Chr01	63.339	QTLCR-1-1	QTLDR-1-3	QTLSR-1-4	QTLBF-1-8	QTLBI-1-3				QTLDTF-1-4	QTLCoP-1-3		QTLCoL-1-3	QTLMoL-1-2
	Sobic.001G344900.1	Chr01	63.3544	QTLCR-1-1	QTLDR-1-3	QTLSR-1-4	QTLBF-1-8	QTLBI-1-3				QTLDTF-1-4	QTLCoP-1-3		QTLCoL-1-3	QTLMoL-1-2
	Sobic.001G344800.1	Chr01	63.346	QTLCR-1-1	QTLDR-1-3	QTLSR-1-4	QTLBF-1-8	QTLBI-1-3				QTLDTF-1-4	QTLCoP-1-3		QTLCoL-1-3	QTLMoL-1-2
	Sobic.002G093700.1	Chr02	9.68259		QTLDR-2-4		QTLBF-2-6									QTLMoL-2-2
	Sobic.002G093600.1	Chr02	9.67267		QTLDR-2-4		QTLBF-2-6									QTLMoL-2-2
	Sobic.002G093800.2	Chr02	9.72386		QTLDR-2-4											QTLMoL-2-2
Legume	Sobic.010G127200.1	Chr10	16.1008	QTLCR-10-2	QTLDR-10-3	QTLSR-10-1	QTLBF-10-2	QTLBI-10-2				QTLDTF-10-2	QTLCoP-10-1	QTLCoS-10-3		QTLMoL-10-2	QTLMoP-10-1	QTLMoR-10-2
	Sobic.010G182800.1	Chr10	52.236	QTLCR-10-2			QTLBF-10-2	QTLBI-10-2				QTLDTF-10-2	QTLCoP-10-1			QTLMoL-10-2
	Sobic.010G119300.1	Chr10	13.5619	QTLCR-10-2	QTLDR-10-3	QTLSR-10-1	QTLBF-10-2	QTLBI-10-2				QTLDTF-10-2	QTLCoP-10-1	QTLCoS-10-3		QTLMoL-10-2	QTLMoP-10-1	QTLMoR-10-2
	Sobic.010G124700.1	Chr10	15.1833	QTLCR-10-2	QTLDR-10-3	QTLSR-10-1	QTLBF-10-2	QTLBI-10-2				QTLDTF-10-2	QTLCoP-10-1	QTLCoS-10-3		QTLMoL-10-2	QTLMoP-10-1	QTLMoR-10-2
	Sobic.010G126800.2	Chr10	16.0404	QTLCR-10-2	QTLDR-10-3	QTLSR-10-1	QTLBF-10-2	QTLBI-10-2				QTLDTF-10-2	QTLCoP-10-1	QTLCoS-10-3		QTLMoL-10-2	QTLMoP-10-1	QTLMoR-10-2
	Sobic.010G127300.1	Chr10	16.1041	QTLCR-10-2	QTLDR-10-3	QTLSR-10-1	QTLBF-10-2	QTLBI-10-2				QTLDTF-10-2	QTLCoP-10-1	QTLCoS-10-3		QTLMoL-10-2	QTLMoP-10-1	QTLMoR-10-2
	Sobic.010G124800.1	Chr10	15.2038	QTLCR-10-2	QTLDR-10-3	QTLSR-10-1	QTLBF-10-2	QTLBI-10-2				QTLDTF-10-2	QTLCoP-10-1	QTLCoS-10-3		QTLMoL-10-2	QTLMoP-10-1	QTLMoR-10-2
	Sobic.010G126900.2	Chr10	16.0493	QTLCR-10-2	QTLDR-10-3	QTLSR-10-1	QTLBF-10-2	QTLBI-10-2				QTLDTF-10-2	QTLCoP-10-1	QTLCoS-10-3		QTLMoL-10-2	QTLMoP-10-1	QTLMoR-10-2
	Sobic.010G245100.1	Chr10	58.5184	QTLCR-10-4	QTLDR-10-5		QTLBF-10-5					QTLDTF-10-2	QTLCoP-10-1					QTLMoR-10-4
	Sobic.003G265300.1	Chr03	60.2396	QTLCR-3-2	QTLDR-3-9		QTLBF-3-6	QTLBI-3-2				QTLDTF-4-4	QTLCoP-3-6	QTLCoS-3-5		QTLMoL-3-6		QTLMoR-3-4
	Sobic.003G316400.1	Chr03	64.4179	QTLCR-3-2	QTLDR-3-9		QTLBF-3-9	QTLBI-3-2				QTLDTF-4-4	QTLCoP-3-6		QTLCoL-3-4	QTLMoL-3-6	QTLMoP-3-2
	Sobic.009G236200.2	Chr09	57.5021	QTLCR-9-2	QTLDR-9-3	QTLSR-9-2	QTLBF-9-10					QTLDTF-9-7	QTLCoP-9-6		QTLCoL-9-3
	Sobic.009G236300.1	Chr09	57.5077	QTLCR-9-2	QTLDR-9-3	QTLSR-9-2	QTLBF-9-10					QTLDTF-9-7	QTLCoP-9-6		QTLCoL-9-3
	Sobic.005G181200.1	Chr05	66.4031				QTLBF-5-8					QTLDTF-5-7	QTLCoP-5-1
	Sobic.008G139600.1	Chr08	57.04	QTLCR-8-3	QTLDR-8-6		QTLBF-8-6					QTLDTF-8-4		QTLCoS-8-4		QTLMoL-8-5		QTLMoR-8-1
	Sobic.008G007200.1	Chr08	0.584569	QTLCR-9-1			QTLBF-8-1	QTLBI-8-1				QTLDTF-8-1
	Sobic.008G013800.1	Chr08	1.1561	QTLCR-9-1			QTLBF-8-1	QTLBI-8-1	QTLBO-8-1				QTLCoP-8-2
	Sobic.008G067500.1	Chr08	7.70774	QTLCR-8-3	QTLDR-8-4	QTLSR-8-2	QTLBF-8-6					QTLDTF-8-4	QTLCoP-8-4			QTLMoL-8-5		QTLMoR-8-1
	Sobic.004G132400.1	Chr04	19.8212	QTLCR-4-5	QTLDR-4-7		QTLBF-3-5	QTLBI-4-2				QTLDTF-4-4	QTLCoP-4-3			QTLMoL-4-2	QTLMoP-4-1	QTLMoR-4-4
	Sobic.004G304700.1	Chr04	64.3452	QTLCR-4-9								QTLDTF-4-4	QTLCoP-4-3		QTLCoL-4-2
	Sobic.004G262500.1	Chr04	60.7588	QTLCR-4-8		QTLSR-4-2	QTLBF-4-6	QTLBI-4-3				QTLDTF-4-4	QTLCoP-4-3			QTLMoL-4-2		QTLMoR-4-7
	Sobic.004G118800.1	Chr04	12.574	QTLCR-4-5	QTLDR-4-6		QTLBF-3-5	QTLBI-4-2				QTLDTF-4-4	QTLCoP-4-3		QTLCoL-4-1	QTLMoL-4-2		QTLMoR-4-3
	Sobic.007G206800.1	Chr07	63.6435	QTLCR-7-10	QTLDR-7-4		QTLBF-7-7	QTLBI-7-2	QTLBO-7-3				QTLCoP-7-5	QTLCoS-7-6		QTLMoL-7-10
	Sobic.007G038100.1	Chr07	3.71342	QTLCR-7-4	QTLDR-7-2							QTLDTF-7-3
	Sobic.007G038200.1	Chr07	3.71767	QTLCR-7-4	QTLDR-7-2							QTLDTF-7-3
	Sobic.007G206700.1	Chr07	63.6354	QTLCR-7-10	QTLDR-7-4		QTLBF-7-7	QTLBI-7-2	QTLBO-7-3				QTLCoP-7-5	QTLCoS-7-6		QTLMoL-7-10
	Sobic.001G074900.1	Chr01	5.70613	QTLCR-1-1	QTLDR-1-1			QTLBI-1-1				QTLDTF-1-2	QTLCoP-1-1			QTLMoL-1-1	QTLMoP-1-1
	Sobic.001G032400.1	Chr01	2.46553	QTLCR-1-1				QTLBI-1-1					QTLCoP-1-1			QTLMoL-1-1
	Sobic.001G073800.1	Chr01	5.61899	QTLCR-1-1	QTLDR-1-1			QTLBI-1-1				QTLDTF-1-2	QTLCoP-1-1			QTLMoL-1-1	QTLMoP-1-1
	Sobic.001G236900.1	Chr01	23.9523	QTLCR-1-1	QTLDR-1-1		QTLBF-1-5	QTLBI-1-2	QTLBO-1-3		QTLPPS-1-1	QTLDTF-1-4	QTLCoP-1-1				QTLMoP-1-2
	Sobic.001G315600.1	Chr01	60.3834	QTLCR-1-1		QTLSR-1-3		QTLBI-1-3				QTLDTF-1-4	QTLCoP-1-1			QTLMoL-1-2
	Sobic.001G075000.1	Chr01	5.71045	QTLCR-1-1	QTLDR-1-1			QTLBI-1-1				QTLDTF-1-2	QTLCoP-1-1			QTLMoL-1-1	QTLMoP-1-1
	Sobic.001G237000.1	Chr01	23.9644	QTLCR-1-1	QTLDR-1-1		QTLBF-1-5	QTLBI-1-2	QTLBO-1-3		QTLPPS-1-1	QTLDTF-1-4	QTLCoP-1-1				QTLMoP-1-2
	Sobic.001G032300.1	Chr01	2.45783	QTLCR-1-1				QTLBI-1-1					QTLCoP-1-1			QTLMoL-1-1
	Sobic.001G237100.1	Chr01	23.9713	QTLCR-1-1	QTLDR-1-1		QTLBF-1-5	QTLBI-1-2	QTLBO-1-3		QTLPPS-1-1	QTLDTF-1-4	QTLCoP-1-1				QTLMoP-1-2
	Sobic.001G074800.1	Chr01	5.70384	QTLCR-1-1	QTLDR-1-1			QTLBI-1-1				QTLDTF-1-2	QTLCoP-1-1			QTLMoL-1-1	QTLMoP-1-1
	Sobic.001G431600.1	Chr01	71.0586	QTLCR-1-1	QTLDR-1-6	QTLSR-1-5	QTLBF-1-5	QTLBI-1-3				QTLDTF-1-4	QTLCoP-1-3		QTLCoL-1-4		QTLMoP-1-6
	Sobic.001G310800.1	Chr01	59.7198	QTLCR-1-1	QTLDR-1-1	QTLSR-1-3		QTLBI-1-3				QTLDTF-1-4	QTLCoP-1-1			QTLMoL-1-2	QTLMoP-1-3
	Sobic.006G158200.1	Chr06	51.6726	QTLCR-6-6	QTLDR-6-3		QTLBF-6-7						QTLCoP-6-2	QTLCoS-6-4		QTLMoL-6-4	QTLMoP-6-3
	Sobic.006G192900.1	Chr06	54.6512	QTLCR-6-9			QTLBF-6-8					QTLDTF-6-2	QTLCoP-6-3			QTLMoL-6-4		QTLMoR-6-7
	Sobic.006G158266.1	Chr06	51.6754	QTLCR-6-6	QTLDR-6-3		QTLBF-6-7						QTLCoP-6-2	QTLCoS-6-4		QTLMoL-6-4	QTLMoP-6-3
	Sobic.002G345100.1	Chr02	71.1242	QTLCR-2-7		QTLSR-2-3				QTLDVS-2-1		QTLDTF-2-7	QTLCoP-2-14			QTLMoL-2-7	QTLMoP-2-3	QTLMoR-2-15
	Sobic.002G025000.1	Chr02	2.32234	QTLCR-2-1	QTLDR-2-1			QTLBI-2-1	QTLBO-2-1				QTLCoP-2-3
	Sobic.002G350901.1	Chr02	71.4985	QTLCR-2-7		QTLSR-2-3				QTLDVS-2-1		QTLDTF-2-7	QTLCoP-2-14			QTLMoL-2-7	QTLMoP-2-3	QTLMoR-2-15
	Sobic.002G024200.1	Chr02	2.25586	QTLCR-2-1	QTLDR-2-1			QTLBI-2-1	QTLBO-2-1				QTLCoP-2-3
	Sobic.002G107900.1	Chr02	13.0349	QTLCR-2-6	QTLDR-2-5			QTLBI-2-2				QTLDTF-2-3
	Sobic.002G107800.2	Chr02	13.0147	QTLCR-2-6	QTLDR-2-5			QTLBI-2-2				QTLDTF-2-3
	Sobic.002G024000.1	Chr02	2.24052	QTLCR-2-1	QTLDR-2-1			QTLBI-2-1	QTLBO-2-1				QTLCoP-2-3
	Sobic.002G025100.1	Chr02	2.33055	QTLCR-2-1	QTLDR-2-1			QTLBI-2-1	QTLBO-2-1				QTLCoP-2-3
	Sobic.002G025700.1	Chr02	2.36714	QTLCR-2-1	QTLDR-2-1			QTLBI-2-1	QTLBO-2-1				QTLCoP-2-3
	Sobic.002G024100.1	Chr02	2.24826	QTLCR-2-1	QTLDR-2-1			QTLBI-2-1	QTLBO-2-1				QTLCoP-2-3
	Sobic.009G026800.2	Chr09	2.40131	QTLCR-9-1									QTLCoP-9-2	QTLCoS-9-3		QTLMoL-9-3	QTLMoP-9-1
	Sobic.002G350800.1	Chr02	71.495	QTLCR-2-7		QTLSR-2-3				QTLDVS-2-1		QTLDTF-2-7	QTLCoP-2-14			QTLMoL-2-7	QTLMoP-2-3	QTLMoR-2-15
	#119		119	98	79	30	64	70	14	4	4	84	99	34	23	70	36	38
			1	0.823529	0.663866	0.252101	0.537815	0.588235	0.117647	0.0336134	0.0336134	0.705882	0.831933	0.285714	0.193277	0.588235	0.302521	0.319328

## Sheet: Biotic-Abiotic
Table S2: Distribution of each lectin putative gene in abiotic and biotic specific traits
Lectin data				Abiotic stress tolerance (Cold)																					Abiotic stress tolerance (Drought)															Abiotic stress tolerance (Salinity)								Biotic stress (Fungal resistance)
Lectin Family	Transcript ID	Ch	Start (Mbp)	Dry matter growth rate	Emergence rate	Chlorophyll content	Seedling vigour	Root length	Chlorophyll fluorescence	Leaf appearance rate	Root biomass	Leaf growth rate	Shoot fresh weight	Germination rate	Survival	Shoot length	Time to emergence	Root elongation rate	Germination index	Early vigour	Emergence rate %	Transpiration rate	stomatal conductance	Total dry biomass	Stay-green	Green leaf area	Age-related leaf senescence	Cholorphyll content	CO2 assimilation ratio	Transpiration	Leaf area	Height (plant height)	Dry leaf weight	Grain number	Grain yield	Grain weight	Stomatal density	Total number of green leaves	Transpiration ratio (A:E)	Germination rate (%)	Shoot dry weight	Shoot height	Root fresh weight	Fresh biomass	Total fresh weight	Germination vigour	Total dry weight	Resistance to anthracnose (Colletotrichum sublineolum)	Resistance to downy mildew: susceptibility
Ricin-B	Sobic.005G182701.1	Chr05	66.5402
	Sobic.002G087500.1	Chr02	9.24901
CRA	Sobic.005G110600.1	Chr05	35.0034
	Sobic.006G044200.1	Chr06	30.8006
LysM	Sobic.010G079100.1	Chr10	6.65735
	Sobic.003G183850.1	Chr03	49.0172
	Sobic.009G019100.1	Chr09	1.7299
	Sobic.004G311600.1	Chr04	64.8351
	Sobic.004G281300.1	Chr04	62.3653
	Sobic.001G515500.1	Chr01	78.2405
	Sobic.002G286700.1	Chr02	66.6422
	Sobic.002G222500.1	Chr02	61.4113
EUL	Sobic.003G105700.1	Chr03	9.58035
	Sobic.005G073000.1	Chr05	8.78868
	Sobic.001G385900.1	Chr01	67.3273
	Sobic.001G386500.1	Chr01	67.3979
	Sobic.001G305000.1	Chr01	58.8849
	Sobic.002G421300.2	Chr02	76.8602
	Sobic.002G420800.1	Chr02	76.8321
	Sobic.002G420900.2	Chr02	76.8395
Hevein	Sobic.010G273600.1	Chr10	60.6749
	Sobic.003G137600.1	Chr03	13.2117
	Sobic.K029900.1	super_3219	3e-06
	Sobic.009G130100.1	Chr09	48.3341
	Sobic.009G012100.1	Chr09	1.06565
	Sobic.004G208700.1	Chr04	55.8533
	Sobic.006G132500.1	Chr06	49.6469
	Sobic.006G132400.1	Chr06	49.6425
	Sobic.006G132200.1	Chr06	49.6335
	Sobic.006G132700.1	Chr06	49.6548
	Sobic.006G132300.1	Chr06	49.6376
Nictaba	Sobic.003G062500.1	Chr03	5.45278
	Sobic.005G118800.1	Chr05	51.8856
	Sobic.005G119100.1	Chr05	52.0092
	Sobic.004G340800.2	Chr04	67.2379
	Sobic.004G341000.2	Chr04	67.2471
	Sobic.004G340632.1	Chr04	67.2326
	Sobic.004G341100.2	Chr04	67.2505
	Sobic.004G340500.1	Chr04	67.2252
	Sobic.004G340566.1	Chr04	67.2284
	Sobic.004G283700.1	Chr04	62.578
	Sobic.004G340900.1	Chr04	67.2413
	Sobic.004G340700.1	Chr04	67.2348
	Sobic.001G375400.2	Chr01	66.3918
	Sobic.001G532000.1	Chr01	79.5202
	Sobic.001G321500.1	Chr01	60.9042
	Sobic.006G184300.1	Chr06	53.9352
	Sobic.002G270200.1	Chr02	65.3943
JRL	Sobic.003G272800.1	Chr03	60.8894
	Sobic.003G314000.2	Chr03	64.2281
	Sobic.003G313900.1	Chr03	64.2227
	Sobic.009G190700.3	Chr09	54.2729
	Sobic.009G039400.1	Chr09	3.70531
	Sobic.009G215100.1	Chr09	55.9939
	Sobic.009G021600.1	Chr09	1.91815
	Sobic.005G017700.2	Chr05	1.5948
	Sobic.005G017566.1	Chr05	1.58621
	Sobic.005G182500.2	Chr05	66.5064
	Sobic.005G119400.3	Chr05	52.0251
	Sobic.005G183600.1	Chr05	66.8106
	Sobic.001G344700.1	Chr01	63.339
	Sobic.001G344900.1	Chr01	63.3544
	Sobic.001G344800.1	Chr01	63.346
	Sobic.002G093700.1	Chr02	9.68259
	Sobic.002G093600.1	Chr02	9.67267
	Sobic.002G093800.2	Chr02	9.72386
Legume	Sobic.010G127200.1	Chr10	16.1008
	Sobic.010G182800.1	Chr10	52.236
	Sobic.010G119300.1	Chr10	13.5619
	Sobic.010G124700.1	Chr10	15.1833
	Sobic.010G126800.2	Chr10	16.0404
	Sobic.010G127300.1	Chr10	16.1041
	Sobic.010G124800.1	Chr10	15.2038
	Sobic.010G126900.2	Chr10	16.0493
	Sobic.010G245100.1	Chr10	58.5184
	Sobic.003G265300.1	Chr03	60.2396
	Sobic.003G316400.1	Chr03	64.4179
	Sobic.009G236200.2	Chr09	57.5021
	Sobic.009G236300.1	Chr09	57.5077
	Sobic.005G181200.1	Chr05	66.4031
	Sobic.008G139600.1	Chr08	57.04
	Sobic.008G007200.1	Chr08	0.584569
	Sobic.008G013800.1	Chr08	1.1561
	Sobic.008G067500.1	Chr08	7.70774
	Sobic.004G132400.1	Chr04	19.8212
	Sobic.004G304700.1	Chr04	64.3452
	Sobic.004G262500.1	Chr04	60.7588
	Sobic.004G118800.1	Chr04	12.574
	Sobic.007G206800.1	Chr07	63.6435
	Sobic.007G038100.1	Chr07	3.71342
	Sobic.007G038200.1	Chr07	3.71767
	Sobic.007G206700.1	Chr07	63.6354
	Sobic.001G074900.1	Chr01	5.70613
	Sobic.001G032400.1	Chr01	2.46553
	Sobic.001G073800.1	Chr01	5.61899
	Sobic.001G236900.1	Chr01	23.9523
	Sobic.001G315600.1	Chr01	60.3834
	Sobic.001G075000.1	Chr01	5.71045
	Sobic.001G237000.1	Chr01	23.9644
	Sobic.001G032300.1	Chr01	2.45783
	Sobic.001G237100.1	Chr01	23.9713
	Sobic.001G074800.1	Chr01	5.70384
	Sobic.001G431600.1	Chr01	71.0586
	Sobic.001G310800.1	Chr01	59.7198
	Sobic.006G158200.1	Chr06	51.6726
	Sobic.006G192900.1	Chr06	54.6512
	Sobic.006G158266.1	Chr06	51.6754
	Sobic.002G345100.1	Chr02	71.1242
	Sobic.002G025000.1	Chr02	2.32234
	Sobic.002G350901.1	Chr02	71.4985
	Sobic.002G024200.1	Chr02	2.25586
	Sobic.002G107900.1	Chr02	13.0349
	Sobic.002G107800.2	Chr02	13.0147
	Sobic.002G024000.1	Chr02	2.24052
	Sobic.002G025100.1	Chr02	2.33055
	Sobic.002G025700.1	Chr02	2.36714
	Sobic.002G024100.1	Chr02	2.24826
	Sobic.009G026800.2	Chr09	2.40131
	Sobic.002G350800.1	Chr02	71.495
#	119			48	37	30	6	22	46	44	6	1	9	7	30	6	15	6	1	1	5	11	11	2	12	34	1	17	1	1	10	1	3	2	4	1	2	11	2	7	5	8	5	5	5	4	1	10	1
%	1			0.403361	0.310924	0.252101	0.0504202	0.184874	0.386555	0.369748	0.0504202	0.00840336	0.0756303	0.0588235	0.252101	0.0504202	0.12605	0.0504202	0.00840336	0.00840336	0.0420168	0.092437	0.092437	0.0168067	0.10084	0.285714	0.00840336	0.142857	0.00840336	0.00840336	0.0840336	0.00840336	0.0252101	0.0168067	0.0336134	0.00840336	0.0168067	0.092437	0.0168067	0.0588235	0.0420168	0.0672269	0.0420168	0.0420168	0.0420168	0.0336134	0.00840336	0.0840336	0.00840336
[truncated: 21 more columns]

## Sheet: Maturity-Composition-Morphology
Table S3: Distribution of each lectin putative gene in maturity, composition and morphological specific traits
Lectin data				Maturity			Co-Leaf			Composition-Stem							Coposition- Panicle																					Morphology-Leaf
Lectin Family	Transcript ID	Ch	Start (Mbp)	Days to flowering	Photoperiod sensitivity	Duration of Vegetative stage	Leaf chlorophyll content	Leaf hydrolysis yield potential	Leaf cellulose	Stem hydrolysis yield potential	Neutral detergent fibre	Acid detergent fibre	Cellulose content	Hemicellulose content	Phosphorus content	Lignin content	Grain color	Amino Acid content	Kernel flouriness	Grain morphology	Amylose content	Grain element concentration	Tannin content	Carotenoid content of endosperm	3-deoxyanthocyanidins	Proanthocyanidins	Grain fat content	Protein content	Starch	Total Flavenoid content	Grain fibre content	Kernel hardness	Corneous endosperm	Embryo size	Polyphenol content	To Characteristics	Protein digestibility	Phyllochron	Leaf width	Leaf angle	Leaf Length Increasing Rate	Leaf length	Epicuticular wax	Leaf width increasing Rate	flag leaf length	flag leaf width	Flag leaf angle	Leaf curve	Leaf pitch
Ricin-B	Sobic.005G182701.1	Chr05	66.5402
	Sobic.002G087500.1	Chr02	9.24901
CRA	Sobic.005G110600.1	Chr05	35.0034
	Sobic.006G044200.1	Chr06	30.8006
LysM	Sobic.010G079100.1	Chr10	6.65735
	Sobic.003G183850.1	Chr03	49.0172
	Sobic.009G019100.1	Chr09	1.7299
	Sobic.004G311600.1	Chr04	64.8351
	Sobic.004G281300.1	Chr04	62.3653
	Sobic.001G515500.1	Chr01	78.2405
	Sobic.002G286700.1	Chr02	66.6422
	Sobic.002G222500.1	Chr02	61.4113
EUL	Sobic.003G105700.1	Chr03	9.58035
	Sobic.005G073000.1	Chr05	8.78868
	Sobic.001G385900.1	Chr01	67.3273
	Sobic.001G386500.1	Chr01	67.3979
	Sobic.001G305000.1	Chr01	58.8849
	Sobic.002G421300.2	Chr02	76.8602
	Sobic.002G420800.1	Chr02	76.8321
	Sobic.002G420900.2	Chr02	76.8395
Hevein	Sobic.010G273600.1	Chr10	60.6749
	Sobic.003G137600.1	Chr03	13.2117
	Sobic.K029900.1	super_3219	3e-06
	Sobic.009G130100.1	Chr09	48.3341
	Sobic.009G012100.1	Chr09	1.06565
	Sobic.004G208700.1	Chr04	55.8533
	Sobic.006G132500.1	Chr06	49.6469
	Sobic.006G132400.1	Chr06	49.6425
	Sobic.006G132200.1	Chr06	49.6335
	Sobic.006G132700.1	Chr06	49.6548
	Sobic.006G132300.1	Chr06	49.6376
Nictaba	Sobic.003G062500.1	Chr03	5.45278
	Sobic.005G118800.1	Chr05	51.8856
	Sobic.005G119100.1	Chr05	52.0092
	Sobic.004G340800.2	Chr04	67.2379
	Sobic.004G341000.2	Chr04	67.2471
	Sobic.004G340632.1	Chr04	67.2326
	Sobic.004G341100.2	Chr04	67.2505
	Sobic.004G340500.1	Chr04	67.2252
	Sobic.004G340566.1	Chr04	67.2284
	Sobic.004G283700.1	Chr04	62.578
	Sobic.004G340900.1	Chr04	67.2413
	Sobic.004G340700.1	Chr04	67.2348
	Sobic.001G375400.2	Chr01	66.3918
	Sobic.001G532000.1	Chr01	79.5202
	Sobic.001G321500.1	Chr01	60.9042
	Sobic.006G184300.1	Chr06	53.9352
	Sobic.002G270200.1	Chr02	65.3943
JRL	Sobic.003G272800.1	Chr03	60.8894
	Sobic.003G314000.2	Chr03	64.2281
	Sobic.003G313900.1	Chr03	64.2227
	Sobic.009G190700.3	Chr09	54.2729
	Sobic.009G039400.1	Chr09	3.70531
	Sobic.009G215100.1	Chr09	55.9939
	Sobic.009G021600.1	Chr09	1.91815
	Sobic.005G017700.2	Chr05	1.5948
	Sobic.005G017566.1	Chr05	1.58621
	Sobic.005G182500.2	Chr05	66.5064
	Sobic.005G119400.3	Chr05	52.0251
	Sobic.005G183600.1	Chr05	66.8106
	Sobic.001G344700.1	Chr01	63.339
	Sobic.001G344900.1	Chr01	63.3544
	Sobic.001G344800.1	Chr01	63.346
	Sobic.002G093700.1	Chr02	9.68259
	Sobic.002G093600.1	Chr02	9.67267
	Sobic.002G093800.2	Chr02	9.72386
Legume	Sobic.010G127200.1	Chr10	16.1008
	Sobic.010G182800.1	Chr10	52.236
	Sobic.010G119300.1	Chr10	13.5619
	Sobic.010G124700.1	Chr10	15.1833
	Sobic.010G126800.2	Chr10	16.0404
	Sobic.010G127300.1	Chr10	16.1041
	Sobic.010G124800.1	Chr10	15.2038
	Sobic.010G126900.2	Chr10	16.0493
	Sobic.010G245100.1	Chr10	58.5184
	Sobic.003G265300.1	Chr03	60.2396
	Sobic.003G316400.1	Chr03	64.4179
	Sobic.009G236200.2	Chr09	57.5021
	Sobic.009G236300.1	Chr09	57.5077
	Sobic.005G181200.1	Chr05	66.4031
	Sobic.008G139600.1	Chr08	57.04
	Sobic.008G007200.1	Chr08	0.584569
	Sobic.008G013800.1	Chr08	1.1561
	Sobic.008G067500.1	Chr08	7.70774
	Sobic.004G132400.1	Chr04	19.8212
	Sobic.004G304700.1	Chr04	64.3452
	Sobic.004G262500.1	Chr04	60.7588
	Sobic.004G118800.1	Chr04	12.574
	Sobic.007G206800.1	Chr07	63.6435
	Sobic.007G038100.1	Chr07	3.71342
	Sobic.007G038200.1	Chr07	3.71767
	Sobic.007G206700.1	Chr07	63.6354
	Sobic.001G074900.1	Chr01	5.70613
	Sobic.001G032400.1	Chr01	2.46553
	Sobic.001G073800.1	Chr01	5.61899
	Sobic.001G236900.1	Chr01	23.9523
	Sobic.001G315600.1	Chr01	60.3834
	Sobic.001G075000.1	Chr01	5.71045
	Sobic.001G237000.1	Chr01	23.9644
	Sobic.001G032300.1	Chr01	2.45783
	Sobic.001G237100.1	Chr01	23.9713
	Sobic.001G074800.1	Chr01	5.70384
	Sobic.001G431600.1	Chr01	71.0586
	Sobic.001G310800.1	Chr01	59.7198
	Sobic.006G158200.1	Chr06	51.6726
	Sobic.006G192900.1	Chr06	54.6512
	Sobic.006G158266.1	Chr06	51.6754
	Sobic.002G345100.1	Chr02	71.1242
	Sobic.002G025000.1	Chr02	2.32234
	Sobic.002G350901.1	Chr02	71.4985
	Sobic.002G024200.1	Chr02	2.25586
	Sobic.002G107900.1	Chr02	13.0349
	Sobic.002G107800.2	Chr02	13.0147
	Sobic.002G024000.1	Chr02	2.24052
	Sobic.002G025100.1	Chr02	2.33055
	Sobic.002G025700.1	Chr02	2.36714
	Sobic.002G024100.1	Chr02	2.24826
	Sobic.009G026800.2	Chr09	2.40131
	Sobic.002G350800.1	Chr02	71.495
#	119			84	4	4	14	4	3	8	6	6	20	9	1	1	38	34	29	2	34	14	3	8	4	13	21	25	14	15	17	10	3	4	2	3	2	10	36	10	3	19	5	2	9	8	10	4	2
%				0.705882	0.0336134	0.0336134	0.117647	0.0336134	0.0252101	0.0672269	0.0504202	0.0504202	0.168067	0.0756303	0.00840336	0.00840336	0.319328	0.285714	0.243697	0.0168067	0.285714	0.117647	0.0252101	0.0672269	0.0336134	0.109244	0.176471	0.210084	0.117647	0.12605	0.142857	0.0840336	0.0252101	0.0336134	0.0168067	0.0252101	0.0168067	0.0840336	0.302521	0.0840336	0.0252101	0.159664	0.0420168	0.0168067	0.0756303	0.0672269	0.0840336	0.0336134	0.0168067
[truncated: 10 more columns]
