# Supplementary material for: Genome-wide screening of lectin putative genes from Sorghum bicolor L., distribution in QTLs and a probable implications of lectins in abiotic stress tolerance
Source: BMC Plant Biol. 2022 Aug 13;22:397. doi: 10.1186/s12870-022-03792-6 (PMC9375933; doi:10.1186/s12870-022-03792-6)
Supplement: Supplementary file 5 — Additional file 5: [file 12870_2022_3792_MOESM5_ESM.xlsx]

## Sheet: Stat (QTL-Major Categories)
Table S1: Statistical analysis of lectin overrepresentation in major categories.
Category	Trait	Lectin number per trait	n	var(x)	Var(Ptrait)	p(trait)	SE p(trait)	Z score	p-value	Significant
Abiotic tolerance/resistance	Cold tolerance	98	25970	21.5778	3.19936e-08	0.00377358	0.000178867	1.64135	0.949638	No
	Drought tolerance	79	20008	28.7718	7.1872e-08	0.00394842	0.000268089	1.74725	0.959703	No
	Salinity tolerance	30	8322	21.8707	3.15797e-07	0.0036049	0.000561958	0.222263	0.587946	No			S	119	total number of lectin in the genome
Biotic tolerance/resistance	Fungal resistance	64	14277	28.8628	1.41601e-07	0.00448273	0.000376299	2.66473	0.996148	No			r	34018	number of non-lectin genes in the genome
	Insect resistance	70	15811	29.4941	1.17982e-07	0.0044273	0.000343485	2.7579	0.997091	No			N	34129	number of protein coding genes
	Other tolerance/resistance	14	4063	12.44	7.53575e-07	0.00344573	0.000868087	-0.0394779	0.484255	No			Pg	0.00348	Proportion of lectins in the genome
Maturity traits	Duration of vegetative state	4	963	3.2525	3.50723e-06	0.00415369	0.00187276	0.359729	0.640475	No
	Photoperiod sensitivity	4	1299	4.34288	2.57371e-06	0.00307929	0.00160428	-0.249775	0.401381	No
	Days to flowering	84	21516	27.6362	5.96973e-08	0.00390407	0.00024433	1.73565	0.958687	No
Composition traits	Panicle/grains	99	22535	26.6066	5.2393e-08	0.00439317	0.000228895	3.98945	0.999967	No
	Stem	34	8151	21.5633	3.24558e-07	0.00417127	0.0005697	1.21339	0.887509	No
	Leaf	23	8104	21.4777	3.27031e-07	0.0028381	0.000571866	-1.12246	0.130834	No
Morophological traits	Leaf	70	18347	29.4866	8.75981e-08	0.00381534	0.00029597	1.13301	0.871396	No
	Panicle	36	10160	24.7994	2.40245e-07	0.00354331	0.000490148	0.129159	0.551384	No
	Roots	38	13824	28.5848	1.49578e-07	0.00274884	0.000386753	-1.8905	0.0293454	Yes

## Sheet: Stat (mQTL-each trait)
Table S2: Statistical analysis of lectin overrepresentation in specific traits under each category
Category	Sub-category	Description	Total genes in QTL (n)	Total lectin in QTL	var(x)	Var(Ptrait)	P(trait)	SE P(trait)	Z score	p-value	Sig 0.05	Sig 0.025	Sig 0.001
Abiotic	Cold (21)	Dry matter growth rate	13071	48	28.03	1.64061e-07	0.00367225	0.000405045	0.474643	0.682479	No	No	No
		Emergence rate	12412	37	27.4498	1.78179e-07	0.00298099	0.000422112	-1.18218	0.118567	No	No	No
		Chlorophyll content	10720	30	25.555	2.22375e-07	0.00279851	0.000471566	-1.44517	0.0742054	No	No	No
		Seedling vigour	2034	6	6.64792	1.60688e-06	0.00294985	0.00126763	-0.41822	0.337893	No	No	No	S	119	total number of lectin in the genome
		Root length	6890	22	19.1121	4.02596e-07	0.00319303	0.000634505	-0.452269	0.325538	No	No	No	r	34018	number of non-lectin genes in the genome
		Chlorophyll fluorescence	14564	46	29.0174	1.36803e-07	0.00315847	0.000369869	-0.869299	0.192342	No	No	No	N	34129	number of protein coding genes
		Leaf appearance rate	12779	44	27.7839	1.70137e-07	0.00344315	0.000412477	-0.089341	0.464405	No	No	No	Pg	0.00348	Proportion of lectins in the genome
		Root biomass	730	6	2.48287	4.65917e-06	0.00821918	0.00215851	2.19558	0.985939	No	No	No
		Leaf growth rate	2307	1	7.47606	1.40468e-06	0.000433463	0.00118519	-2.5705	0.00507759	Yes	Yes	No
		Shoot fresh weight	1199	9	4.02076	2.79686e-06	0.00750626	0.00167238	2.4075	0.991969	No	No	No
		Germination rate	2457	7	7.92462	1.31271e-06	0.002849	0.00114573	-0.550736	0.290907	No	No	No
		Survival	6426	30	18.1286	4.3902e-07	0.00466853	0.000662585	1.79378	0.963576	No	No	No
		Shoot length	1471	6	4.89215	2.26087e-06	0.00407886	0.00150362	0.398278	0.654787	No	No	No
		Time to emergence	2220	15	7.2138	1.46372e-06	0.00675676	0.00120984	2.70841	0.99662	No	No	No
		Root elongation rate	872	6	2.95323	3.88387e-06	0.00688073	0.00197075	1.7256	0.95779	No	No	No
		Germination index	1367	1	4.56075	2.44062e-06	0.000731529	0.00156225	-1.75931	0.0392628	Yes	No	No
		Early vigour	235	1	0.811126	1.46877e-05	0.00425532	0.00383245	0.202304	0.58016	No	No	No
		Emergence rate %	1711	5	5.64851	1.92945e-06	0.00292227	0.00138905	-0.401522	0.344018	No	No	No
		Transpiration rate	2377	11	7.68596	1.36032e-06	0.00462768	0.00116633	0.984015	0.837446	No	No	No
		stomatal conductance	2432	11	7.85018	1.32725e-06	0.00452303	0.00115206	0.905355	0.817361	No	No	No
		Total dry biomass	336	2	1.15628	1.0242e-05	0.00595238	0.00320031	0.772543	0.780104	No	No	No
	Drought (15)	Stay-green	2546	12	8.1886	1.26326e-06	0.00471328	0.00112395	1.09727	0.863738	No	No	No
		Green leaf area	9356	34	23.603	2.69641e-07	0.00363403	0.00051927	0.296631	0.616626	No	No	No
		Age-related leaf senescence	910	1	3.0784	3.71743e-06	0.0010989	0.00192806	-1.23497	0.108421	No	No	No
		Cholorphyll content	4936	17	14.6741	6.02284e-07	0.00344408	0.00077607	-0.046279	0.481544	No	No	No
		CO2 assimilation ratio	1632	1	5.40084	2.02778e-06	0.000612745	0.001424	-2.01352	0.02203	Yes	Yes	No
		Transpiration	930	1	3.14417	3.6353e-06	0.00107527	0.00190665	-1.26124	0.103612	No	No	No
		Leaf area	1041	10	3.50767	3.23681e-06	0.00960615	0.00179911	3.40509	0.999669	No	No	No
		Height (plant height)	632	1	2.15586	5.39742e-06	0.00158228	0.00232324	-0.816844	0.207009	No	No	No
		Dry leaf weight	440	3	1.50952	7.7971e-06	0.00681818	0.00279233	1.19548	0.884051	No	No	No
		Grain number	158	2	0.546592	2.18952e-05	0.0126582	0.00467923	1.96148	0.975089	No	No	No
		Grain yield	1377	4	4.59272	2.42215e-06	0.00290487	0.00155633	-0.369546	0.35586	No	No	No
		Grain weight	412	1	1.41463	8.33392e-06	0.00242718	0.00288685	-0.364693	0.35767	No	No	No
		Stomatal density	517	2	1.76963	6.62066e-06	0.00386847	0.00257307	0.150976	0.560003	No	No	No
		Total number of green leaves	1796	11	5.91357	1.83332e-06	0.00612472	0.001354	1.95327	0.974606	No	No	No
		Transpiration ratio (A:E)	286	2	0.985673	1.20504e-05	0.00699301	0.00347137	1.012	0.84423	No	No	No
	Salinity (8)	Germination rate (%)	1221	7	4.0918	2.74463e-06	0.00573301	0.00165669	1.35994	0.913076	No	No	No
		Shoot dry weight	2133	5	6.94999	1.52758e-06	0.00234412	0.00123595	-0.919036	0.179038	No	No	No
		Shoot height	1934	8	6.34078	1.69523e-06	0.0041365	0.00130201	0.504223	0.692948	No	No	No
		Root fresh weight	1534	5	5.09183	2.16383e-06	0.00325945	0.001471	-0.149931	0.44041	No	No	No
		Fresh biomass	1019	5	3.43583	3.30889e-06	0.00490677	0.00181904	0.784356	0.783584	No	No	No
		Total fresh weight	1201	5	4.02723	2.79203e-06	0.0041632	0.00167094	0.408871	0.658683	No	No	No
		Germination vigour	1288	4	4.30755	2.59656e-06	0.00310559	0.00161138	-0.232353	0.408132	No	No	No
		Total dry weight	1273	1	4.25933	2.62836e-06	0.000785546	0.00162122	-1.66199	0.0482573	Yes	No	No
Biotic	Fungal (15)	Resistance to anthracnose (Colletotrichum sublineolum)	2653	10	8.50383	1.2082e-06	0.00376932	0.00109918	0.263212	0.603806	No	No	No
		Resistance to downy mildew: susceptibility	442	1	1.51629	7.76136e-06	0.00226244	0.00278592	-0.437039	0.331042	No	No	No
		Midge resistance (antixenosis)	604	1	2.06207	5.65236e-06	0.00165563	0.00237747	-0.767359	0.221434	No	No	No
		Ergot resistance (pollen viability)	464	3	1.59072	7.38854e-06	0.00646552	0.00271819	1.09835	0.863974	No	No	No
		Rust resistance	8185	25	21.6249	3.22787e-07	0.00305437	0.000568143	-0.749163	0.226879	No	No	No
		Resistance to head smut	866	6	2.93344	3.91148e-06	0.00692841	0.00197775	1.7436	0.959386	No	No	No
		Charcoal rot disease severity	107	2	0.370716	3.23798e-05	0.0186916	0.00569032	2.67324	0.996244	No	No	No
		Stalk rot (% lodging)	842	3	2.8542	4.02588e-06	0.00356295	0.00200646	0.0413392	0.516487	No	No	No
		Grain mould	2641	10	8.46859	1.21416e-06	0.00378644	0.00110189	0.278109	0.609536	No	No	No
		Major lesion length (Macrophomina phaseolina)	451	3	1.54675	7.60445e-06	0.00665188	0.00275762	1.15023	0.874975	No	No	No
		Grain mould resistance	145	3	0.501811	2.38674e-05	0.0206897	0.00488542	3.52265	0.999786	No	No	No
		Ergot resistance (% ergot infection)	3555	13	11.0685	8.75811e-07	0.00365682	0.000935848	0.188942	0.574931	No	No	No
		Ergot resistance (pollen quantity)	2567	12	8.25065	1.25209e-06	0.00467472	0.00111897	1.06769	0.857171	No	No	No
		Downy mildew resistance	687	6	2.33963	4.95716e-06	0.00873362	0.00222647	2.35962	0.990853	No	No	No
		Relative major lesion length (Fusarium thapsinum)	94	1	0.3258	3.68719e-05	0.0106383	0.00607222	1.17886	0.880773	No	No	No
	Insect (7)	Green bug resistance	9096	41	23.1879	2.80259e-07	0.00450748	0.000529395	1.94085	0.973862	No	No	No
		Rice weevil resistance	3086	11	9.75568	1.02439e-06	0.00356448	0.00101212	0.0834729	0.533262	No	No	No
		Head bug resistance (1-9)	4182	12	12.7537	7.29234e-07	0.00286944	0.000853952	-0.714981	0.23731	No	No	No
		Shoot fly resistance (trichome density on lower leaf surface)	6505	24	18.2992	4.32451e-07	0.00368947	0.00065761	0.318532	0.624959	No	No	No
		Shoot fly resistance (seedling vigour)	910	5	3.0784	3.71743e-06	0.00549451	0.00192806	1.04483	0.85195	No	No	No
		Shoot fly resistance (glossiness)	1002	5	3.38024	3.36676e-06	0.00499002	0.00183487	0.822956	0.794733	No	No	No
		Shoot fly resistance (mean deadheart % on 28 DAE)	1313	7	4.38781	2.54518e-06	0.0053313	0.00159536	1.16043	0.877063	No	No	No
	Other (Parasitic) (1)	Resistance to the parasitic weed, Striga	3354	14	10.5114	9.344e-07	0.00417412	0.000966644	0.718073	0.763644	No	No	No
Maturity	Days to flowering (1)	Days to flowering	21516	84	27.6362	5.96973e-08	0.00390407	0.00024433	1.73565	0.958687	No	No	No
	Photoperiod sensitivity (1)	Maturity (photoperiod sensitivity)	1299	4	4.34288	2.57371e-06	0.00307929	0.00160428	-0.249775	0.401381	No	No	No
	Duration to vegetative stage (1)	Maturity (Duration of Vegetative stage)	963	4	3.2525	3.50723e-06	0.00415369	0.00187276	0.359729	0.640475	No	No	No
Comosition	Leaf (3)	Leaf chlorophyll content	5181	14	15.2732	5.68988e-07	0.00270218	0.000754313	-1.03116	0.151232	No	No	No
		Leaf hydrolysis yield potential	925	4	3.12773	3.6555e-06	0.00432432	0.00191194	0.441607	0.670613	No	No	No
		Leaf cellulose	397	3	1.36374	8.65265e-06	0.00755668	0.00294154	1.3859	0.917111	No	No	No
	Stem (7)	Stem hydrolysis yield potential	2546	8	8.1886	1.26326e-06	0.00314218	0.00112395	-0.300562	0.381874	No	No	No
		Neutral detergent fibre	1999	6	6.54066	1.6368e-06	0.0030015	0.00127937	-0.37401	0.354198	No	No	No
		Acid detergent fibre	1153	6	3.87191	2.9125e-06	0.00520382	0.00170661	1.01008	0.843773	No	No	No
		Cellulose content	3056	20	9.67017	1.03545e-06	0.0065445	0.00101757	3.01159	0.998701	No	No	No
		Hemicellulose content	1446	9	4.81269	2.30171e-06	0.00622407	0.00151714	1.80871	0.964752	No	No	No
		Phosphorus content	201	1	0.694468	1.71894e-05	0.00497512	0.00414601	0.360618	0.640807	No	No	No
		Lignin content	270	1	0.93097	1.27705e-05	0.0037037	0.00357358	0.0625992	0.524957	No	No	No
	Panicle (21)	Grain color	11897	38	26.9348	1.903e-07	0.00319408	0.000436234	-0.655422	0.256098	No	No	No
		Amino Acid content	9450	34	23.7496	2.65946e-07	0.00359788	0.0005157	0.22859	0.590406	No	No	No
		Kernel flouriness	7219	29	19.7828	3.79607e-07	0.00401718	0.000616123	0.871867	0.808359	No	No	No
		Grain morphology	388	2	1.33318	8.85572e-06	0.00515464	0.00297586	0.562742	0.713195	No	No	No
		Amylose content	7468	34	20.2758	3.63555e-07	0.00455276	0.000602955	1.77917	0.962394	No	Yes	No
		Grain element concentration	6571	14	18.4407	4.27085e-07	0.00213057	0.000653517	-2.06487	0.0194678	Yes	Yes	No
		Tannin content	1659	3	5.48563	1.99312e-06	0.00180832	0.00141178	-1.1841	0.118188	No	No	No
		Carotenoid content of endosperm	2777	8	8.86623	1.14971e-06	0.00288081	0.00107224	-0.558822	0.288142	No	No	No
		3-deoxyanthocyanidins	2221	4	7.21682	1.46302e-06	0.00180099	0.00120955	-1.38813	0.0825494	No	No	No
		Proanthocyanidins	4316	13	13.1034	7.03432e-07	0.00301205	0.000838708	-0.557943	0.288442	Yes	Yes	No
		Grain fat content	8123	21	21.5123	3.26028e-07	0.00258525	0.000570989	-1.56702	0.0585555	No	No	No
		Protein content	9229	25	23.4019	2.74753e-07	0.00270885	0.000524169	-1.47118	0.070621	No	No	No
		Starch	6027	14	17.2479	4.74825e-07	0.00232288	0.000689076	-1.67923	0.0465532	Yes	No	No
		Total Flavenoid content	673	15	2.29291	5.0624e-06	0.0222883	0.00224998	8.35931	1	No	No	No
		Grain fibre content	6519	17	18.3293	4.31304e-07	0.00260776	0.000656737	-1.32814	0.0920661	No	No	No
		Kernel hardness	1462	10	4.86356	2.27541e-06	0.00683995	0.00150845	2.22742	0.98704	No	No	No
		Corneous endosperm	389	3	1.33657	8.8327e-06	0.00771208	0.00297199	1.42399	0.922776	No	No	No
		Embryo size	3163	4	9.97429	9.96974e-07	0.00126462	0.000998486	-2.21874	0.0132523	Yes	Yes	No
		Polyphenol content	941	2	3.1803	3.59161e-06	0.0021254	0.00189515	-0.714771	0.237375	No	No	No
		To Characteristics	856	3	2.90044	3.95837e-06	0.00350467	0.00198956	0.0124012	0.504947	No	No	No
		Protein digestibility	493	2	1.68869	6.94793e-06	0.0040568	0.00263589	0.218824	0.586606	No	No	No
Morphology	Leaf (13)	Phyllochron	2097	10	6.84038	1.55555e-06	0.00476872	0.00124722	1.03328	0.849262	No	No	No
		Leaf width	7125	36	19.5934	3.85959e-07	0.00505263	0.000621256	2.53138	0.994319	No	No	No
		Leaf angle	3800	10	11.7365	8.12779e-07	0.00263158	0.000901542	-0.941077	0.173333	No	No	No
		Leaf Length Increasing Rate	981	3	3.3115	3.44101e-06	0.0030581	0.001855	-0.227438	0.410042	No	No	No
		Leaf length	6695	19	18.7041	4.17288e-07	0.00283794	0.000645979	-0.993936	0.160127	No	No	No
		Epicuticular wax	1852	5	6.0874	1.7748e-06	0.00269978	0.00133222	-0.585652	0.279055	No	No	No
		Leaf width increasing Rate	1722	2	5.6829	1.91648e-06	0.00116144	0.00138437	-1.67481	0.0469854	Yes	No	No
		flag leaf length	2952	9	9.37235	1.07551e-06	0.00304878	0.00103707	-0.415806	0.338776	No	No	No
		flag leaf width	5459	8	15.9382	5.34826e-07	0.00146547	0.000731318	-2.75466	0.00293768	Yes	Yes	No
		Flag leaf angle	1430	10	4.76177	2.32861e-06	0.00699301	0.00152598	2.30214	0.989336	No	No	No
		Leaf curve	958	4	3.2361	3.52607e-06	0.00417537	0.00187778	0.370312	0.644425	No	No	No
		Leaf pitch	846	2	2.86742	4.00636e-06	0.00236407	0.00200159	-0.557524	0.288585	No	No	No
		Leaf sheath color	996	2	3.36061	3.38766e-06	0.00200803	0.00184056	-0.79974	0.211931	No	No	No
	Panicle (2)	Panicle length	8818	32	22.7288	2.92305e-07	0.00362894	0.000540653	0.275483	0.608528	No	No	No
		Peduncle length	2084	6	6.80073	1.56589e-06	0.00287908	0.00125135	-0.480217	0.315537	No	No	No
	Roots (7)	Root biomass	1082	1	3.64131	3.1103e-06	0.000924214	0.0017636	-1.44918	0.0736433	No	No	No
		Network solidity	422	1	1.44854	8.13402e-06	0.00236967	0.00285202	-0.389314	0.348522	No	No	No
		Root angle	3311	7	10.3911	9.47857e-07	0.00211416	0.00097358	-1.4029	0.0803233	No	No	No
		Brace root	558	1	1.90764	6.12672e-06	0.00179211	0.00247522	-0.681913	0.247647	No	No	No
		Root to shoot ratio	1570	3	5.20557	2.11188e-06	0.00191083	0.00145323	-1.07978	0.14012	No	No	No
		Root dry weight	3269	7	10.2733	9.61344e-07	0.00214133	0.000980481	-1.36532	0.086076	No	No	No
		Root volume	577	2	1.97148	5.92162e-06	0.0034662	0.00243344	-0.00566914	0.497738	No	No	No
