# Supplementary material for: Genome-wide screening of lectin putative genes from Sorghum bicolor L., distribution in QTLs and a probable implications of lectins in abiotic stress tolerance
Source: BMC Plant Biol. 2022 Aug 13;22:397. doi: 10.1186/s12870-022-03792-6 (PMC9375933; doi:10.1186/s12870-022-03792-6)
Supplement: Supplementary file 6 — Additional file 6: [file 12870_2022_3792_MOESM6_ESM.xlsx]

## Sheet: Sheet1
Table S1: Identification of Cis-elements located in Sorghum bicolor (grain) putative lectin genes promoter region:
		1	2	3	4	5	6	7	8	9	10	11	12	13	14	15	16	17	18	19	20	21	22	23	24	25	26	27	28	1	2	3	4	5	6	7	8	9	10	11	1	2	3	4	5	6	7	8	1
	Cic Element	4cl-CMA2b	3-AF1 binding site	AT1-motif	ATC-motif	ATCT-motif	ACE	AE-box	Box4	Box II	chs-CMA1a	chs-CMA2a	GA-motif	Gap-box	GATA-motif	GATT-motif	G-Box	G-box	GC-motif	GT1-motif	GTGGC-motif	I-box	LAMP-element	L-box	MRE	rbcS-CMA7a	Sp1	TCCC-motif	TCT-motif	ABRE	ERE	TGACG-motif	AuxRR-core	GARE-motif	P-box	TATC-box	TCA-element	TGA-box	TGA-element	CGTCA-motif	LTR	MBS	TC-rich repeats	ARE	box S	DRE	W box	WUN-motif	AACA_motif
	Element Description	light responsive element	light responsive element	part of a light responsive module	part of a conserved DNA module involved in light responsiveness	cis-acting regulatory element associated to the TGAGTCA motif	cis-acting element involved in light responsiveness	part of a module for light response	part of a conserved DNA module involved in light responsiveness	part of a light responsive element	part of a light responsive element	part of a light responsive element	part of a light responsive element	part of a light responsive element	part of a light responsive element	part of a light responsive element	cis-acting regulatory element involved in light responsiveness	cis-acting regulatory element involved in light responsiveness	part of a light responsive element	light responsive element	part of a light responsive element	part of a light responsive element	part of a light responsive element	part of a light responsive element	MYB binding site involved in light responsiveness	part of a light responsive element	light responsive element	part of a light responsive element	part of a light responsive element	cis-acting element involved in the abscisic acid responsiveness	ethylene-responsive element	cis-acting regulatory element involved in the MeJA-responsiveness	cis-acting regulatory element involved in auxin responsiveness	gibberellin-responsive element	gibberellin-responsive element	cis-acting regulatory element involved in the MeJA-responsiveness	cis-acting element involved in salicylic acid responsiveness	part of an auxin-responsive element	auxin-responsive element	cis-acting regulatory element involved in the MeJA-responsiveness	cis-acting element involved in low-temperature responsiveness	MYB binding site involved in drought-inducibility	cis-acting element involved in defense and stress responsiveness	cis-acting regulatory element essential for the anaerobic induction	elicitation,wounding and pathogen responsievness	cis-acting element involved in dehydration, low-temp, salt stresses	wounding and pathogen respons	wound-responsive element	involved in endosperm-specific negative expression
Family	Catergory	Light responsive elements																												Hormone responsive elements											Environmental related elements								Devolepment related elements
Recin-B	Sobic.005G182701.1								2									3										1		2		2		1			1			2		1	1				2
	Sobic.002G087500.1			1				1	2				1		2		2	5							2					9
CRA	Sobic.005G110600.1			2											1		2	3		1		1			1					5		2								2	1
	Sobic.006G044200.1			1					1									3		1									1	2												1		1
LysM	Sobic.010G079100.1						1		2											1		1	1						2			1			1		1			1	1			1				1
	Sobic.003G183850.1		1						3								1	2											1	2												1	1	2				1
	Sobic.009G019100.1			1			1						1		2			3									1	1	1	2		4				1				4			2	2
	Sobic.004G311600.1																1	5									3	1		6		7			2					7		1			2	2
	Sobic.004G281300.1			1				1	3				2				1													1		2	1	1			1	2		2	1			1			2
	Sobic.001G515500.1			2					1																		1		1			4	2							4							1
	Sobic.002G286700.1																1										3	1		1		8										1		4			1	1
	Sobic.002G222500.1			1				1	2					1						5												1			1					1	2			1				2
EUL	Sobic.003G105700.1			1	1								1				2	5			1								1	5		3								3				2
	Sobic.005G073000.1						1		1								1	5		2								1		3		5					1	1		5	1	1		1
	Sobic.001G385900.1								2								1	1		1							1			3	1	2								2			1				2
	Sobic.001G386500.1						1		1								1	4										1		3		2							1	2	2	1			2		2
	Sobic.001G305000.1							1									2	1		1										2	2			1							1			5			1	1
	Sobic.002G421300.2														1							1			1						1	1						1		1			1
	Sobic.002G420800.1					1											1	1										1	1	2		1				7				1
	Sobic.002G420900.2				1		1	1										1												1				1	2							1						2
Hevein	Sobic.010G273600.1								1						1		2	7		1	3	1							1	9		2			1					2				1			1
	Sobic.003G137600.1								1																							1						1		1	1
	Sobic.K029900.1								1									6		1	2								1	7		2								2							1
	Sobic.009G130100.1								1																							1							1	1	1
	Sobic.009G012100.1																2	2											1	5		1						1		1			1	2			2	2
	Sobic.004G208700.1						1					1			1		2	2											1	5		1					1			1	2	1		1		1
	Sobic.006G132500.1							1	1								1	5											1	3	1	2								2				1		2		2
	Sobic.006G132400.1				1		1		1			1	1				3	7		21		1					1		2	10		2								2				1			1
	Sobic.006G132200.1				1			1										3									1			1		1						1		1	1	1		2			1
	Sobic.006G132700.1														1		4	1												5		4					1	1		4	1	1
	Sobic.006G132300.1																1	5									1			6				1			1
Nictaba	Sobic.003G062500.1		1			1													2									1				2			1		1	2		2		1					1
	Sobic.005G118800.1							1	4								1	3									1	1		2	3	1	1	1	1		1			1	1		2	4			1
	Sobic.005G119100.1													3			1	4			1						4	1		4	1										2			4	1		8	1
	Sobic.004G340800.2								2							1	1		1											1	1	2		2		1				2		2		1
	Sobic.004G341000.2								1									3		2							2			3		4						1		4	1	1		3			1
	Sobic.004G340632.1					1			1						1		1	6		1									2	3		1								1	1	1	1	4
	Sobic.004G341100.2							2						1			2	2		2								1		4			1		1		1		1		1
	Sobic.004G340500.1						1										1	7												8		1	2	2	1				2	1	1			3			2
	Sobic.004G340566.1								4								1	4									1			4	2	3								3		1		1		3	2
	Sobic.004G283700.1									1					1							3								1	3		1						2						1		1
	Sobic.004G340900.1								1		1			1	1		1			1							1			1		3			1				2	3	1	1
	Sobic.004G340700.1												1		1			3											1	4		4			1					4		1	1	5
	Sobic.001G375400.2			1					1						2			3										1		2		2								2	1	1					2
	Sobic.001G532000.1			3					2				1		1			2				1							1	1		2			1					2	3	2		2
	Sobic.001G321500.1			1					4				1				1	6		1							1		1	5		3	1						2	3				1
	Sobic.006G184300.1			1					1				1					4									3		2	3		4			1		1		1	4	1	1		1		1
	Sobic.002G270200.1								1									3		1		1								2		2					1			2	1	1		2		1
JRL	Sobic.003G272800.1					1			1			1						1				3						1		2		1		1	1			2		1	1	1		1		1
	Sobic.003G314000.2						1		2								3	1										1	1	3	1			1								2	2				1
	Sobic.003G313900.1						1											2												2					1		1					3						2
	Sobic.009G190700.3								1				1		1		2	1		1		1								4									1		1		2	2	1	2		1
	Sobic.009G039400.1																1	2		1										2	1	2			2		1		1	2		1		1
	Sobic.009G215100.1								1					1				1										1	1	3	1						1	1				1		3			1
	Sobic.009G021600.1								1			1			1		3	4												6							2					1		1		1
	Sobic.005G017700.2							1	5						1		1					1						1		1				2	1		1	2			1			2					1
	Sobic.005G017566.1			1	1				2									1	1	1		1										4			1		1	2		4				1		2	1
	Sobic.005G182500.2				1				1											3								1			2	1								1				1			2
	Sobic.005G119400.3					1							1					1												1	1	1		1						1		1		3	1		1
	Sobic.005G183600.1							2	4						1			3		1										2		1								1		1	1	3		2
	Sobic.001G344700.1								1								3	2	2	1					1				1	2		1						1		1			1	2
	Sobic.001G344900.1					1					1			1				3									1	1	1	3		1			1					1	1					1		2
	Sobic.001G344800.1									1					1		4	7	2			1								9		5						1		5	1	1		1		1
	Sobic.002G093700.1			1											2	1	1	3				1					1		1	2				1			1								1
	Sobic.002G093600.1								3					1				1			1									1	1	1			1					1		1		1		1
	Sobic.002G093800.2								1								1			3		1								1		1		1	1					1		1			1
Legume	Sobic.010G127200.1							2	4								1	2						1					2	1		2			1		1		1	2				3	2
	Sobic.010G182800.1																	3				3								3		4		1						4		1		1	1	1	1
	Sobic.010G119300.1			1											1			1								1				2	1	2					2			2				1
	Sobic.010G124700.1							1	1	1					1		1	1		2		1		1					2	3		3					2			3	1			1			2	2
	Sobic.010G126800.2	1														1	1	3										1		4		2							1	2		2
	Sobic.010G127300.1								1									2											1	2	1			1									1	2			1	1
	Sobic.010G124800.1								5						2					2											3	1								1		2
	Sobic.010G126900.2								1						1			1							1				1		1	5					1			5	1	1	2	2
	Sobic.010G245100.1														2		1	4											1	4	1	3			1				2	3				2			3
	Sobic.003G265300.1								1								1			1								1		1			1								1		1	1			2
	Sobic.003G316400.1														1			2										1		2		1								1				1			1
	Sobic.009G236200.2								3						1			1		2									1		1	4				1	1			4	1			2			1	1
	Sobic.009G236300.1					1			1				1		1		1			1										2	2						2		2		1			3			1
	Sobic.005G181200.1								1				1																			3					1			3	1	1		1			1
	Sobic.008G139600.1			1					2				1		1		2			1								1	1	2	1	2								2	1			2			2
	Sobic.008G007200.1														1			1				1								1		2		1			1			2	1	1		4			4
	Sobic.008G013800.1								1				1					1							1				1	1		1							1	1
	Sobic.008G067500.1								5									2												1		1			1		2		1	1				1	1	1
	Sobic.004G132400.1								1								1	2		1								1	1	3	1	2		1						2				1	1		1
	Sobic.004G304700.1								1				2		1			2				1			1		1			2	2	2								2			1	1			1
	Sobic.004G262500.1																1	5		3									2	6	1	5	1				1		1	5				3				1
	Sobic.004G118800.1								2						2			2									1		1	2	1												1	1
	Sobic.007G206800.1			2													2	5							1					5	1	1							1	1							2	1
	Sobic.007G038100.1						1	1				1								2			1		1				3			1		1		1				1				2		1
	Sobic.007G038200.1				1				3								2	1												4			1		1						1			1			2
	Sobic.007G206700.1			1														2				1								4		4			2	1				4	1	2		2			2
	Sobic.001G074900.1								1						1					3											1	1	2						1	1		2		1	1
	Sobic.001G032400.1								2									2				2						1		2		1								1		2		2		1
	Sobic.001G073800.1			2		1			5								2	2			2									5	1	4			2		1			4	4		1	3
	Sobic.001G236900.1						1										2	6												5		2					1			2			1				1
	Sobic.001G315600.1				1				3	2								2		1	1									1	1	2								2				2	1		3	1
	Sobic.001G075000.1					1																1							2	1		1			1					1		1	1
	Sobic.001G237000.1							1	1	1			1				1	4	1		1	1		1			1			3		2	2				1			2				1			3	1
	Sobic.001G032300.1								1	1		1					1										1	1		2		2					1	1		2		1		2			1
	Sobic.001G237100.1						1		1								1			1										1		1			1				1	1	3		2	1			2	1	1
	Sobic.001G074800.1												1		1			2											1		1	1				1			2	1				2				1
	Sobic.001G431600.1			1									1				1	3												3		2	1							2		1		2	1	1
	Sobic.001G310800.1			1	1	1			1				1																	2	1	1	1	1			1		1	1	1	2
	Sobic.006G158200.1			1									1					2		1							1			2		5			3				1	5	1			1	2		3
	Sobic.006G192900.1							1	1	1								2									1	1	1	1		2		3	1					2		1		3			1
	Sobic.006G158266.1																	4				1					1			4		6			1				1	6				1	2	2	2
	Sobic.002G345100.1								1									2		2								1	1	1		1		1						1		1		1	1	1	1
	Sobic.002G025000.1								1								1	3		1		1							1	2		3			1		1			3			1	2
	Sobic.002G350901.1			1			1											2												2		3			1	1			1	3		1				1	1
	Sobic.002G024200.1				1		1																		1				1		1	2				1	1		1	2						1
	Sobic.002G107900.1				1			2	1	1								1				1			1				1	1		4		1	1		1			4			1			2	3
	Sobic.002G107800.2								2								1	1		2		1					1			2	1											1		2			2
	Sobic.002G024000.1						1										4	14							1					14	2	6							2	6
	Sobic.002G025100.1				1				1						1		1	2		1					1					1	1	1							1	1				5
	Sobic.002G025700.1								1						1		1	4		3								3	2	3					1										1	2	3
	Sobic.002G024100.1						1		1	1					2			3		1					2		1			2		2					2			2	2	1	1	4	1			1
	Sobic.009G026800.2								1				1				1	5		2				1			6		1	6		1			1				1	1		1		1	1	1	2
	Sobic.002G350800.1														1			2													1	3			1				1	3	2	1			1
[truncated: 28 more columns]
