# Supplementary material for: Genome-wide screening of lectin putative genes from Sorghum bicolor L., distribution in QTLs and a probable implications of lectins in abiotic stress tolerance
Source: BMC Plant Biol. 2022 Aug 13;22:397. doi: 10.1186/s12870-022-03792-6 (PMC9375933; doi:10.1186/s12870-022-03792-6)
Supplement: Supplementary file 7 — Additional file 7: [file 12870_2022_3792_MOESM7_ESM.xlsx]

## Sheet: Sheet1
Table S1: Identified SSR markers from the genomic sequence of Sorghum bicolor putative lectin genes:
Lectin family	Transcript ID	Motif	No.of Repeats	SSR start	SSR end	SeqLength
Ricin-B	Sobic.005G182701.1	gac	6	372	389	1032
	Sobic.002G087500.1	ag	5	3561	3570	4711
		gat	6	941	958	4711
		cgg	5	1963	1977	4711
CRA	Sobic.005G110600.1
	Sobic.006G044200.1
LysM	Sobic.010G079100.1	gcg	6	705	722	5162
	Sobic.003G183850.1
	Sobic.009G019100.1	cg	6	218	229	8773
		ac	5	1140	1149	8773
		tc	24	8535	8582	8773
		tg	8	8605	8620	8773
		tcta	6	8581	8604	8773
	Sobic.004G311600.1
	Sobic.004G281300.1	gc	5	3512	3521	4389
		cca	6	223	240	4389
		cgg	5	1283	1297	4389
	Sobic.001G515500.1
	Sobic.002G286700.1
	Sobic.002G222500.1	ctg	5	346	360	2760
EUL	Sobic.003G105700.1	cac	6	13	30	2390
	Sobic.005G073000.1
	Sobic.001G385900.1
	Sobic.001G386500.1	ag	16	101	132	1855
	Sobic.001G305000.1	tg	8	382	397	4353
		tc	5	3557	3566	4353
	Sobic.002G421300.2
	Sobic.002G420800.1
	Sobic.002G420900.2	gagag	5	37	61	1637
Hevein	Sobic.010G273600.1	ta	18	1083	1118	1194
	Sobic.003G137600.1
	Sobic.K029900.1
	Sobic.009G130100.1	cgc	5	408	422	1466
	Sobic.009G012100.1	gcg	5	301	315	1317
	Sobic.004G208700.1
	Sobic.006G132500.1
	Sobic.006G132400.1
	Sobic.006G132200.1	ta	39	568	645	1327
	Sobic.006G132700.1
	Sobic.006G132300.1
Nictaba	Sobic.003G062500.1	at	6	272	283	1577
		caac	5	1025	1044	1577
	Sobic.005G118800.1	ag	6	6283	6294	18647
		ag	5	17388	17397	18647
	Sobic.005G119100.1	gt	7	5101	5114	5230
		ta	5	5114	5123	5230
		ctc	8	4308	4331	5230
	Sobic.004G340800.2
	Sobic.004G341000.2	at	5	730	739	3047
	Sobic.004G340632.1
	Sobic.004G341100.2
	Sobic.004G340500.1	ca	5	1037	1046	3243
	Sobic.004G340566.1	gt	8	566	581	2846
	Sobic.004G283700.1
	Sobic.004G340900.1
	Sobic.004G340700.1
	Sobic.001G375400.2	atc	5	466	480	2103
	Sobic.001G532000.1
	Sobic.001G321500.1	ca	5	2151	2160	2772
		ggc	5	572	586	2772
	Sobic.006G184300.1	cga	5	775	789	3176
	Sobic.002G270200.1	acg	6	412	429	2989
		tttc	5	1986	2005	2989
JRL	Sobic.003G272800.1	tc	5	397	406	1508
	Sobic.003G314000.2
	Sobic.003G313900.1	ta	6	1338	1349	3936
	Sobic.009G190700.3	gc	8	314	329	4490
		tatgc	5	3843	3867	4490
	Sobic.009G039400.1
	Sobic.009G215100.1
	Sobic.009G021600.1
	Sobic.005G017700.2	tat	5	694	708	1691
		tca	5	1617	1631	1691
	Sobic.005G017566.1	gag	8	441	464	4014
		gcc	5	1036	1050	4014
	Sobic.005G182500.2	ta	5	8003	8012	15772
		at	5	11949	11958	15772
	Sobic.005G119400.3
	Sobic.005G183600.1
	Sobic.001G344700.1	gac	5	417	431	1364
	Sobic.001G344900.1
	Sobic.001G344800.1	gt	8	873	888	1639
		cg	5	1289	1298	1639
	Sobic.002G093700.1	ga	6	66	77	1599
		at	5	433	442	1599
	Sobic.002G093600.1
	Sobic.002G093800.2	a	8	946	961	4226
		at	5	1824	1833	4226
		ca	7	3661	3674	4226
Legume	Sobic.010G127200.1
	Sobic.010G182800.1	ta	6	1468	1479	6252
		gac	5	5506	5520	6252
	Sobic.010G119300.1
	Sobic.010G124700.1	acg	5	557	571	2076
	Sobic.010G126800.2
	Sobic.010G127300.1
	Sobic.010G124800.1	agt	5	1413	1427	2646
		agc	5	1428	1442	2646
		ggc	6	1803	1820	2646
	Sobic.010G126900.2
	Sobic.010G245100.1	cgg	5	2199	2213	2774
	Sobic.003G265300.1
	Sobic.003G316400.1	ctg	5	58	72	2043
	Sobic.009G236200.2
	Sobic.009G236300.1
	Sobic.005G181200.1
	Sobic.008G139600.1	at	5	3758	3767	4847
	Sobic.008G007200.1
	Sobic.008G013800.1	cga	5	2234	2248	2472
		acc	5	2248	2262	2472
	Sobic.008G067500.1
	Sobic.004G132400.1
	Sobic.004G304700.1
	Sobic.004G262500.1	gc	5	2801	2810	4261
	Sobic.004G118800.1	gcc	5	249	263	4024
	Sobic.007G206800.1	cgg	5	506	520	3199
	Sobic.007G038100.1
	Sobic.007G038200.1
	Sobic.007G206700.1	cgg	5	1946	1960	2724
	Sobic.001G074900.1
	Sobic.001G032400.1	cct	5	1168	1182	3029
	Sobic.001G073800.1	gcc	5	1032	1046	2491
		acg	5	1170	1184	2491
	Sobic.001G236900.1
	Sobic.001G315600.1	agg	8	1223	1246	2450
	Sobic.001G075000.1
	Sobic.001G237000.1	cga	5	822	836	2760
	Sobic.001G032300.1	ggc	5	311	325	3000
	Sobic.001G237100.1
	Sobic.001G074800.1
	Sobic.001G431600.1
	Sobic.001G310800.1
	Sobic.006G158200.1
	Sobic.006G192900.1	gcgtcg	5	1347	1376	2389
	Sobic.006G158266.1	act	5	702	716	3481
	Sobic.002G345100.1
	Sobic.002G025000.1	ccaact	5	878	907	2097
	Sobic.002G350901.1
	Sobic.002G024200.1
	Sobic.002G107900.1
	Sobic.002G107800.2
	Sobic.002G024000.1	gac	5	271	285	2703
		gtc	6	1128	1145	2703
	Sobic.002G025100.1
	Sobic.002G025700.1
	Sobic.002G024100.1	ga	7	58	71	2608
	Sobic.009G026800.2	gcc	6	34	51	2364
	Sobic.002G350800.1
